# Supplementary material for: DNA Methylation Patterns Provide Insights into the Epigenetic Regulation of Intersex Formation in the Chinese Mitten Crab (Eriocheir sinensis)
Source: Int J Mol Sci. 2025 Mar 30;26(7):3224. doi: 10.3390/ijms26073224 (PMC11989155; doi:10.3390/ijms26073224)
Supplement: Supplementary file 1 [file ijms-26-03224-s001.zip › Supplementary File/Table S1 DMRs Statistics.xlsx]

## Sheet: Sheet1
		cm VS fm
		hyper-methylated	hypo-methylated
Total # promoters		23675	245197
Proximal	HCP	1634	22447
Proximal	ICP	3310	36639
Proximal	LCP	2079	18687
Intermediate	HCP	1756	23340
Intermediate	ICP	3576	38350
Intermediate	LCP	2140	17601
Dist	HCP	2216	26282
Dist	ICP	4649	43471
Dist	LCP	2315	18380
Total # exons		25571	256813
first exon		6453	74786
internal exon		13390	119611
last exon		5728	62416
Total # intron		41877	365002
first intron		10741	100327
internal intron		21927	183501
last intron		9209	81174
Total # intergenic		251346	2026324
Total # CGI		86196	849019
promoter CGI		4665	53122
intragenic CGI		11423	107355
3' transcript CGI		1603	17323
intergenic CGI		68505	671219
Total # CGI shore		52042	500579
promoter CGI shore		2310	26093
intragenic CGI shore		6296	58405
3' transcript CGI shore		590	6777
intergenic CGI shore		42846	409304
		cm VS mm
		hyper-methylated	hypo-methylated
Total # promoters		177422	31640
Proximal	HCP	15617	2666
Proximal	ICP	26232	4685
Proximal	LCP	13981	2431
Intermediate	HCP	16285	2848
Intermediate	ICP	27301	4982
Intermediate	LCP	13304	2414
Dist	HCP	18615	3220
Dist	ICP	31908	5895
Dist	LCP	14179	2499
Total # exons		195696	29660
first exon		53580	9158
internal exon		95347	13598
last exon		46769	6904
Total # intron		282608	44875
first intron		74078	12795
internal intron		146569	22094
last intron		61961	9986
Total # intergenic		1537960	264924
Total # CGI		605448	110946
promoter CGI		37574	6810
intragenic CGI		78597	14044
3' transcript CGI		12215	2202
intergenic CGI		477062	87890
Total # CGI shore		360067	64983
promoter CGI shore		18405	3363
intragenic CGI shore		43381	7487
3' transcript CGI shore		4791	854
intergenic CGI shore		293490	53279
