# Supplementary material for: DNA Methylation Patterns Provide Insights into the Epigenetic Regulation of Intersex Formation in the Chinese Mitten Crab (Eriocheir sinensis)
Source: Int J Mol Sci. 2025 Mar 30;26(7):3224. doi: 10.3390/ijms26073224 (PMC11989155; doi:10.3390/ijms26073224)
Supplement: Supplementary file 1 [file ijms-26-03224-s001.zip › Supplementary File/Table S2 cm vs. fm promoter DMGs.xlsx]

## Sheet: Sheet1
			cm	fm
chr	start	end	mean_methy_level_c_m_1	mean_methy_level_f_m	fold-change	hyper/hypo	pvalue	FDR	strand	GeneSymbol	GO	KEGG
chr1	1689106	1691606	0	58.18	-Inf	hypo-methylated	1.1623e-13	4.55556e-11	+	Esi20211222Gene00044	GO:0004536(deoxyribonuclease activity);GO:0006308(DNA catabolic process)	ko04621(NOD-like receptor signaling pathway)
chr1	4727795	4730295	100	0	Inf	hyper-methylated	8.7641e-25	1.75023e-21	-	Esi20211222Gene00134	GO:0004725(protein tyrosine phosphatase activity);GO:0005856(cytoskeleton);GO:0035335(peptidyl-tyrosine dephosphorylation)	NA
chr1	8547581	8550081	0	4.17	-Inf	hypo-methylated	0.046954	0.590629	+	Esi20211222Gene00267	GO:0008270(zinc ion binding);GO:0016491(oxidoreductase activity);GO:0030431(sleep);GO:0055114(oxidation-reduction process)	ko03040(Spliceosome)
chr1	10959788	10962288	0	5.95	-Inf	hypo-methylated	0.017637	0.332432	+	Esi20211222Gene00333	NA	ko00010(Glycolysis / Gluconeogenesis);ko00052(Galactose metabolism)
chr1	16310073	16312573	86.67	51.39	1.68651	hyper-methylated	0.00087851	0.0370281	-	Esi20211222Gene00486	GO:0006810(transport);GO:0030173(integral component of Golgi membrane)	NA
chr1	23901032	23903532	52	26.58	1.95636	hyper-methylated	0.0018558	0.0669205	-	Esi20211222Gene00716	NA	ko04330(Notch signaling pathway)
chr1	26531074	26533574	7.02	44.03	0.159437	hypo-methylated	6.1769e-07	7.44387e-05	+	Esi20211222Gene00790	GO:0016620(oxidoreductase activity, acting on the aldehyde or oxo group of donors, NAD or NADP as acceptor);GO:0051260(protein homooligomerization);GO:0055114(oxidation-reduction process)	NA
chr1	33012561	33015061	43.48	4.76	9.13445	hyper-methylated	8.0258e-09	1.49594e-06	-	Esi20211222Gene01022	GO:0005615(extracellular space)	NA
chr1	35347339	35349839	28.92	13.7	2.11095	hyper-methylated	0.012016	0.257237	+	Esi20211222Gene01121	GO:0005575(cellular_component)	NA
chr1	37006323	37008823	0	7.69	-Inf	hypo-methylated	0.0069772	0.177339	-	Esi20211222Gene01173	GO:0005575(cellular_component);GO:0006898(receptor-mediated endocytosis)	NA
chr1	38762051	38764551	1.56	9.09	0.171617	hypo-methylated	0.026515	0.428676	+	Esi20211222Gene01258	GO:0000062(fatty-acyl-CoA binding);GO:0003995(acyl-CoA dehydrogenase activity);GO:0009055(electron transfer activity);GO:0033539(fatty acid beta-oxidation using acyl-CoA dehydrogenase);GO:0050660(flavin adenine dinucleotide binding);GO:0052890(oxidoreductase activity, acting on the CH-CH group of donors, with a flavin as acceptor);GO:0055088(lipid homeostasis)	ko00650(Butanoate metabolism);ko00071(Fatty acid degradation);ko00280(Valine, leucine and isoleucine degradation)
chr1	39026410	39028910	0	4.65	-Inf	hypo-methylated	0.03591	0.508782	+	Esi20211222Gene01276	GO:0005509(calcium ion binding)	ko04020(Calcium signaling pathway)
chr10	5045765	5048265	0	50	-Inf	hypo-methylated	6.0042e-12	1.7986e-09	-	Esi20211222Gene01688	GO:0000166(nucleotide binding);GO:0005324(long-chain fatty acid transporter activity);GO:0005524(ATP binding);GO:0005777(peroxisome);GO:0015910(peroxisomal long-chain fatty acid import);GO:0016020(membrane);GO:0016021(integral component of membrane);GO:0016887(ATPase activity);GO:0042626(ATPase activity, coupled to transmembrane movement of substances);GO:0042803(protein homodimerization activity…	ko02010(ABC transporters);ko04146(Peroxisome)
chr10	13695960	13698460	0.7	39.47	0.017735	hypo-methylated	2.7592e-09	5.61725e-07	-	Esi20211222Gene01907	NA	ko03460(Fanconi anemia pathway)
chr10	14265258	14267758	0	4.55	-Inf	hypo-methylated	0.037962	0.524564	-	Esi20211222Gene01931	GO:0005222(intracellular cAMP activated cation channel activity);GO:0005223(intracellular cGMP activated cation channel activity);GO:0005249(voltage-gated potassium channel activity);GO:0005887(integral component of plasma membrane);GO:0030553(cGMP binding);GO:0042391(regulation of membrane potential)	NA
chr10	14479613	14482113	0	10	-Inf	hypo-methylated	0.0020939	0.0720377	-	Esi20211222Gene01939	GO:0032502(developmental process)	NA
chr10	16483567	16486067	5.86	17.14	0.34189	hypo-methylated	0.02634	0.427039	+	Esi20211222Gene01999	GO:0005737(cytoplasm);GO:0005739(mitochondrion);GO:0016021(integral component of membrane);GO:0061668(mitochondrial ribosome assembly)	ko04146(Peroxisome)
chr10	22996613	22999113	23.08	1.72	13.4186	hyper-methylated	9.5239e-06	0.000866406	-	Esi20211222Gene02162	NA	ko00562(Inositol phosphate metabolism);ko04070(Phosphatidylinositol signaling system);ko04145(Phagosome);ko04140(Autophagy - animal);ko04136(Autophagy - other eukaryotes)
chr10	23125383	23127883	0	91.67	-Inf	hypo-methylated	1.2164e-20	9.10953e-18	-	Esi20211222Gene02164	GO:0003674(molecular_function);GO:0005575(cellular_component);GO:0045475(locomotor rhythm);GO:0072347(response to anesthetic)	NA
chr10	24039992	24042492	35.54	17.63	2.01588	hyper-methylated	0.0078708	0.193128	+	Esi20211222Gene02184	GO:0005516(calmodulin binding);GO:0005737(cytoplasm);GO:0030154(cell differentiation);GO:0031514(motile cilium);GO:0060216(definitive hemopoiesis)	NA
chr10	25842130	25844630	93.33	57.14	1.63336	hyper-methylated	0.0010065	0.0412213	-	Esi20211222Gene02250	GO:0003777(microtubule motor activity);GO:0005871(kinesin complex);GO:0007018(microtubule-based movement);GO:0016887(ATPase activity)	NA
chr11	1799561	1802061	0	6.9	-Inf	hypo-methylated	0.010601	0.237873	-	Esi20211222Gene02306	GO:0005249(voltage-gated potassium channel activity);GO:0005887(integral component of plasma membrane);GO:0042391(regulation of membrane potential)	NA
chr11	4337922	4340422	1.22	23.35	0.0522484	hypo-methylated	1.4906e-05	0.00122574	+	Esi20211222Gene02431	GO:0005515(protein binding)	NA
chr11	8738146	8740646	26.67	10	2.667	hyper-methylated	0.0034966	0.106648	+	Esi20211222Gene02582	GO:0000145(exocyst);GO:0005902(microvillus);GO:0006904(vesicle docking involved in exocytosis);GO:0015031(protein transport);GO:0017160(Ral GTPase binding);GO:0030165(PDZ domain binding);GO:0032584(growth cone membrane);GO:0035748(myelin sheath abaxonal region);GO:0047485(protein N-terminus binding);GO:0048341(paraxial mesoderm formation)	NA
chr11	16481234	16483734	6.52	0.68	9.58824	hyper-methylated	0.024385	0.407921	-	Esi20211222Gene02830	GO:0000122(negative regulation of transcription by RNA polymerase II);GO:0004930(G-protein coupled receptor activity);GO:0004989(octopamine receptor activity);GO:0004993(G-protein coupled serotonin receptor activity);GO:0005887(integral component of plasma membrane);GO:0006874(cellular calcium ion homeostasis);GO:0006979(response to oxidative stress);GO:0007187(G-protein coupled receptor signalin…	NA
chr11	19984184	19986684	0	4.67	-Inf	hypo-methylated	0.035514	0.505048	-	Esi20211222Gene02902	GO:0005509(calcium ion binding);GO:0005515(protein binding);GO:0005886(plasma membrane);GO:0005887(integral component of plasma membrane);GO:0005911(cell-cell junction);GO:0007156(homophilic cell adhesion via plasma membrane adhesion molecules);GO:0007411(axon guidance);GO:0007412(axon target recognition);GO:0007413(axonal fasciculation);GO:0008013(beta-catenin binding);GO:0016021(integral compon…	NA
chr11	23297520	23300020	0	8.87	-Inf	hypo-methylated	0.003761	0.113148	-	Esi20211222Gene02967	GO:0005654(nucleoplasm);GO:0005794(Golgi apparatus);GO:0005887(integral component of plasma membrane);GO:0007411(axon guidance);GO:0030513(positive regulation of BMP signaling pathway);GO:0039706(co-receptor binding);GO:0055072(iron ion homeostasis);GO:0098797(plasma membrane protein complex)	ko04514(Cell adhesion molecules (CAMs))
chr12	11653810	11656310	0	21.72	-Inf	hypo-methylated	5.7824e-06	0.000557477	-	Esi20211222Gene03398	GO:0004803(transposase activity);GO:0005575(cellular_component);GO:0006313(transposition, DNA-mediated)	ko00310(Lysine degradation)
chr12	19587669	19590169	0	4.83	-Inf	hypo-methylated	0.032503	0.481828	+	Esi20211222Gene03606	NA	ko03460(Fanconi anemia pathway)
chr13	3491439	3493939	2.62	10.94	0.239488	hypo-methylated	0.030845	0.465897	-	Esi20211222Gene03818	GO:0006400(tRNA modification)	NA
chr13	4016899	4019399	1.21	18.28	0.0661926	hypo-methylated	0.00017914	0.0102493	-	Esi20211222Gene03840	GO:0000981(RNA polymerase II transcription factor activity, sequence-specific DNA binding);GO:0003677(DNA binding);GO:0005654(nucleoplasm);GO:0005737(cytoplasm)	NA
chr13	4306603	4309103	25.84	68.03	0.379832	hypo-methylated	4.3116e-05	0.00307945	-	Esi20211222Gene03851	GO:0000428(DNA-directed RNA polymerase complex);GO:0003899(DNA-directed 5'-3' RNA polymerase activity)	NA
chr13	4355764	4358264	0	16.2	-Inf	hypo-methylated	9.0084e-05	0.00568112	-	Esi20211222Gene03853	GO:0005634(nucleus);GO:0005737(cytoplasm);GO:0006457(protein folding)	ko04141(Protein processing in endoplasmic reticulum)
chr13	5331635	5334135	23.53	0	Inf	hyper-methylated	6.1656e-07	7.44387e-05	+	Esi20211222Gene03872	GO:0005634(nucleus)	NA
chr13	5366996	5369496	35	17.65	1.983	hyper-methylated	0.0095565	0.22118	-	Esi20211222Gene03877	GO:0005634(nucleus);GO:0007283(spermatogenesis);GO:0030154(cell differentiation);GO:0045893(positive regulation of transcription, DNA-templated)	NA
chr13	5381110	5383610	35.59	10.53	3.37987	hyper-methylated	0.00010524	0.00649052	+	Esi20211222Gene03881	GO:0004748(ribonucleoside-diphosphate reductase activity, thioredoxin disulfide as acceptor);GO:0005971(ribonucleoside-diphosphate reductase complex);GO:0009263(deoxyribonucleotide biosynthetic process)	ko00561(Glycerolipid metabolism);ko03320(PPAR signaling pathway)
chr13	5715280	5717780	100	25	4	hyper-methylated	2.2454e-12	7.53341e-10	+	Esi20211222Gene03899	GO:0003964(RNA-directed DNA polymerase activity);GO:0006310(DNA recombination);GO:0009036(Type II site-specific deoxyribonuclease activity);GO:0032197(transposition, RNA-mediated);GO:0032199(reverse transcription involved in RNA-mediated transposition);GO:0046872(metal ion binding);GO:0090305(nucleic acid phosphodiester bond hydrolysis)	ko00230(Purine metabolism);ko00240(Pyrimidine metabolism);ko03020(RNA polymerase)
chr13	5937625	5940125	0	49.23	-Inf	hypo-methylated	8.709e-12	2.55411e-09	-	Esi20211222Gene03905	GO:0005739(mitochondrion);GO:0006839(mitochondrial transport);GO:0007399(nervous system development);GO:0019894(kinesin binding)	NA
chr13	7704354	7706854	0	4.17	-Inf	hypo-methylated	0.046954	0.590629	-	Esi20211222Gene03981	GO:0003729(mRNA binding);GO:0005634(nucleus);GO:0007173(epidermal growth factor receptor signaling pathway);GO:0043484(regulation of RNA splicing)	NA
chr13	8711097	8713597	0	7.69	-Inf	hypo-methylated	0.0069772	0.177339	-	Esi20211222Gene04021	GO:0004748(ribonucleoside-diphosphate reductase activity, thioredoxin disulfide as acceptor);GO:0005971(ribonucleoside-diphosphate reductase complex);GO:0009263(deoxyribonucleotide biosynthetic process)	ko00230(Purine metabolism);ko00240(Pyrimidine metabolism);ko03020(RNA polymerase)
chr13	19168938	19171438	0	5.8	-Inf	hypo-methylated	0.019127	0.347853	-	Esi20211222Gene04217	GO:0004656(procollagen-proline 4-dioxygenase activity);GO:0005506(iron ion binding);GO:0005783(endoplasmic reticulum);GO:0005788(endoplasmic reticulum lumen);GO:0016491(oxidoreductase activity);GO:0016702(oxidoreductase activity, acting on single donors with incorporation of molecular oxygen, incorporation of two atoms of oxygen);GO:0016705(oxidoreductase activity, acting on paired donors, with i…	ko00330(Arginine and proline metabolism)
chr14	1498306	1500806	0	19.61	-Inf	hypo-methylated	1.6449e-05	0.00132153	+	Esi20211222Gene04427	GO:0016020(membrane);GO:0017128(phospholipid scramblase activity)	NA
chr14	3981110	3983610	0	30.43	-Inf	hypo-methylated	8.0106e-08	1.21281e-05	-	Esi20211222Gene04478	GO:0003723(RNA binding);GO:0003964(RNA-directed DNA polymerase activity);GO:0005575(cellular_component);GO:0006278(RNA-dependent DNA biosynthetic process)	ko00230(Purine metabolism);ko00240(Pyrimidine metabolism);ko03020(RNA polymerase)
chr14	8061989	8064489	2.78	11.96	0.232441	hypo-methylated	0.022226	0.384535	-	Esi20211222Gene04641	GO:0000184(nuclear-transcribed mRNA catabolic process, nonsense-mediated decay);GO:0000381(regulation of alternative mRNA splicing, via spliceosome);GO:0003729(mRNA binding);GO:0035145(exon-exon junction complex)	ko03040(Spliceosome);ko03013(RNA transport);ko03015(mRNA surveillance pathway)
chr14	13909321	13911821	40.32	16.87	2.39004	hyper-methylated	0.00093318	0.0390966	-	Esi20211222Gene04768	GO:0000923(equatorial microtubule organizing center);GO:0005200(structural constituent of cytoskeleton);GO:0005813(centrosome);GO:0005816(spindle pole body);GO:0008275(gamma-tubulin small complex);GO:0031122(cytoplasmic microtubule organization);GO:0043015(gamma-tubulin binding);GO:0051011(microtubule minus-end binding);GO:0051298(centrosome duplication);GO:0051415(microtubule nucleation by inter…	NA
chr15	940219	942719	3.23	13.33	0.242311	hypo-methylated	0.017737	0.333717	-	Esi20211222Gene04959	GO:0005887(integral component of plasma membrane);GO:0007186(G-protein coupled receptor signaling pathway);GO:0007602(phototransduction);GO:0008020(G-protein coupled photoreceptor activity);GO:0071482(cellular response to light stimulus)	NA
chr15	2904316	2906816	1.16	8.56	0.135514	hypo-methylated	0.022092	0.382691	-	Esi20211222Gene05015	NA	ko00020(Citrate cycle (TCA cycle))
chr15	6181598	6184098	47.62	15.38	3.09623	hyper-methylated	1.8553e-05	0.00147923	-	Esi20211222Gene05123	NA	ko00230(Purine metabolism);ko00240(Pyrimidine metabolism);ko03020(RNA polymerase)
chr15	12256356	12258856	0	100	-Inf	hypo-methylated	2.2605e-22	1.82309e-19	-	Esi20211222Gene05274	GO:0002116(semaphorin receptor complex);GO:0005887(integral component of plasma membrane);GO:0008045(motor neuron axon guidance);GO:0017154(semaphorin receptor activity);GO:0030334(regulation of cell migration);GO:0048841(regulation of axon extension involved in axon guidance);GO:0097374(sensory neuron axon guidance);GO:1902287(semaphorin-plexin signaling pathway involved in axon guidance)	ko04360(Axon guidance)
chr15	15191911	15194411	0	4.65	-Inf	hypo-methylated	0.03591	0.508782	+	Esi20211222Gene05322	GO:0001653(peptide receptor activity);GO:0004983(neuropeptide Y receptor activity);GO:0007166(cell surface receptor signaling pathway);GO:0007186(G-protein coupled receptor signaling pathway);GO:0008188(neuropeptide receptor activity);GO:0016021(integral component of membrane)	NA
chr15	21825854	21828354	3.39	35.71	0.0949314	hypo-methylated	5.7656e-07	7.09084e-05	-	Esi20211222Gene05511	GO:0016300(tRNA (uracil) methyltransferase activity);GO:0030488(tRNA methylation);GO:0046872(metal ion binding)	NA
chr16	4108158	4110658	3.08	61.99	0.0496854	hypo-methylated	1.3984e-12	4.84679e-10	-	Esi20211222Gene05640	GO:0016746(transferase activity, transferring acyl groups)	ko00071(Fatty acid degradation)
chr16	4107491	4109991	41.28	76.92	0.536661	hypo-methylated	0.0028754	0.0931186	+	Esi20211222Gene05641	GO:0016746(transferase activity, transferring acyl groups)	ko00071(Fatty acid degradation)
chr16	7712772	7715272	91.89	57.63	1.59448	hyper-methylated	0.0016948	0.0619353	+	Esi20211222Gene05750	GO:0000245(spliceosomal complex assembly);GO:0000387(spliceosomal snRNP assembly);GO:0003674(molecular_function);GO:0005681(spliceosomal complex);GO:0048675(axon extension)	ko03013(RNA transport)
chr16	11273565	11276065	74.14	49.21	1.5066	hyper-methylated	0.010746	0.239588	-	Esi20211222Gene05840	GO:0005222(intracellular cAMP activated cation channel activity);GO:0005223(intracellular cGMP activated cation channel activity);GO:0005249(voltage-gated potassium channel activity);GO:0005887(integral component of plasma membrane);GO:0030553(cGMP binding);GO:0042391(regulation of membrane potential)	NA
chr16	15086493	15088993	29.63	1.23	24.0894	hyper-methylated	1.3867e-07	1.97137e-05	-	Esi20211222Gene05905	GO:0006886(intracellular protein transport);GO:0006888(ER to Golgi vesicle-mediated transport);GO:0006890(retrograde vesicle-mediated transport, Golgi to ER);GO:0006891(intra-Golgi vesicle-mediated transport);GO:0030126(COPI vesicle coat)	NA
chr16	18944299	18946799	0	16.67	-Inf	hypo-methylated	7.1195e-05	0.00469462	-	Esi20211222Gene06013	GO:0032502(developmental process)	NA
chr16	19200888	19203388	6.18	25.71	0.240373	hypo-methylated	0.00095127	0.0393824	-	Esi20211222Gene06024	GO:0004748(ribonucleoside-diphosphate reductase activity, thioredoxin disulfide as acceptor);GO:0005971(ribonucleoside-diphosphate reductase complex);GO:0009263(deoxyribonucleotide biosynthetic process)	ko00230(Purine metabolism);ko00240(Pyrimidine metabolism);ko03020(RNA polymerase)
chr16	19270174	19272674	9.38	21.98	0.426752	hypo-methylated	0.035995	0.509298	+	Esi20211222Gene06029	NA	NA
chr16	20805460	20807960	0	100	-Inf	hypo-methylated	2.2605e-22	1.82309e-19	-	Esi20211222Gene06077	GO:0003735(structural constituent of ribosome);GO:0006412(translation);GO:0016020(membrane);GO:0022627(cytosolic small ribosomal subunit);GO:0070062(extracellular exosome)	ko03010(Ribosome)
chr17	2852616	2855116	51.72	27.42	1.88621	hyper-methylated	0.0029095	0.0939327	+	Esi20211222Gene06223	GO:0005575(cellular_component);GO:0008150(biological_process);GO:0008270(zinc ion binding);GO:0016021(integral component of membrane)	NA
chr17	5077912	5080412	75.16	37.04	2.02916	hyper-methylated	9.9662e-05	0.00621968	-	Esi20211222Gene06297	GO:0004222(metalloendopeptidase activity);GO:0007419(ventral cord development);GO:0008270(zinc ion binding)	ko03008(Ribosome biogenesis in eukaryotes)
chr17	5718868	5721368	0.39	7.87	0.0495553	hypo-methylated	0.011582	0.252325	+	Esi20211222Gene06304	GO:0000145(exocyst);GO:0001822(kidney development);GO:0005737(cytoplasm);GO:0006887(exocytosis);GO:0006893(Golgi to plasma membrane transport);GO:0007368(determination of left/right symmetry);GO:0010842(retina layer formation);GO:0032402(melanosome transport);GO:0035845(photoreceptor cell outer segment organization);GO:0042461(photoreceptor cell development);GO:0043621(protein self-association);G…	NA
chr17	8666806	8669306	0	5.88	-Inf	hypo-methylated	0.018317	0.338554	-	Esi20211222Gene06338	GO:0005615(extracellular space);GO:0006520(cellular amino acid metabolic process);GO:0016811(hydrolase activity, acting on carbon-nitrogen (but not peptide) bonds, in linear amides);GO:0043604(amide biosynthetic process);GO:0043605(cellular amide catabolic process);GO:0044255(cellular lipid metabolic process);GO:0070062(extracellular exosome);GO:0097009(energy homeostasis);GO:1901215(negative reg…	NA
chr17	9514965	9517465	50	100	0.5	hypo-methylated	0.00017849	0.0102261	+	Esi20211222Gene06380	GO:0005789(endoplasmic reticulum membrane);GO:0006506(GPI anchor biosynthetic process);GO:0051377(mannose-ethanolamine phosphotransferase activity)	ko00563(Glycosylphosphatidylinositol(GPI)-anchor biosynthesis)
chr17	16986274	16988774	0	5	-Inf	hypo-methylated	0.029595	0.45397	-	Esi20211222Gene06702	GO:0005515(protein binding);GO:0005887(integral component of plasma membrane);GO:0007411(axon guidance);GO:0016020(membrane);GO:0016021(integral component of membrane);GO:0016199(axon midline choice point recognition);GO:0030424(axon);GO:0035385(Roundabout signaling pathway);GO:0048264(determination of ventral identity);GO:0048675(axon extension);GO:0071679(commissural neuron axon guidance)	NA
chr17	19730552	19733052	14.29	30.77	0.464413	hypo-methylated	0.023114	0.393812	-	Esi20211222Gene06789	GO:0000428(DNA-directed RNA polymerase complex);GO:0003899(DNA-directed 5'-3' RNA polymerase activity)	NA
chr18	596759	599259	0	16.67	-Inf	hypo-methylated	7.1195e-05	0.00469462	+	Esi20211222Gene06860	GO:0003676(nucleic acid binding)	ko00310(Lysine degradation)
chr18	4615825	4618325	5.71	0	Inf	hyper-methylated	0.014044	0.287306	-	Esi20211222Gene06967	GO:0003676(nucleic acid binding);GO:0003677(DNA binding);GO:0005575(cellular_component);GO:0008150(biological_process)	ko04512(ECM-receptor interaction)
chr18	7662762	7665262	49.48	26.82	1.84489	hyper-methylated	0.0045786	0.1305	+	Esi20211222Gene07039	GO:0003674(molecular_function);GO:0005575(cellular_component);GO:0008150(biological_process)	NA
chr18	10146127	10148627	4.76	0	Inf	hyper-methylated	0.024927	0.412644	-	Esi20211222Gene07158	GO:0003978(UDP-glucose 4-epimerase activity);GO:0005515(protein binding);GO:0005737(cytoplasm);GO:0005829(cytosol);GO:0005975(carbohydrate metabolic process);GO:0006012(galactose metabolic process);GO:0009242(colanic acid biosynthetic process);GO:0016857(racemase and epimerase activity, acting on carbohydrates and derivatives);GO:0033499(galactose catabolic process via UDP-galactose);GO:0042802(i…	ko00052(Galactose metabolism);ko00520(Amino sugar and nucleotide sugar metabolism)
chr18	11202614	11205114	14.47	4.93	2.93509	hyper-methylated	0.022148	0.383344	+	Esi20211222Gene07199	GO:0003964(RNA-directed DNA polymerase activity)	ko04144(Endocytosis)
chr18	17342693	17345193	0	42.86	-Inf	hypo-methylated	1.8974e-10	4.57317e-08	+	Esi20211222Gene07369	GO:0003676(nucleic acid binding);GO:0015074(DNA integration)	ko04010(MAPK signaling pathway);ko04510(Focal adhesion)
chr18	18040444	18042944	13.04	4.29	3.03963	hyper-methylated	0.026617	0.429828	-	Esi20211222Gene07416	GO:0005739(mitochondrion)	NA
chr18	20003840	20006340	0	4.17	-Inf	hypo-methylated	0.046954	0.590629	-	Esi20211222Gene07517	GO:0005319(lipid transporter activity);GO:0005635(nuclear envelope);GO:0005765(lysosomal membrane);GO:0005768(endosome);GO:0005783(endoplasmic reticulum);GO:0005794(Golgi apparatus);GO:0005887(integral component of plasma membrane);GO:0006486(protein glycosylation);GO:0006897(endocytosis);GO:0006914(autophagy);GO:0007628(adult walking behavior);GO:0015485(cholesterol binding);GO:0016242(negative …	ko04142(Lysosome)
chr18	20992398	20994898	0	8.33	-Inf	hypo-methylated	0.0049857	0.137108	-	Esi20211222Gene07552	GO:0000981(RNA polymerase II transcription factor activity, sequence-specific DNA binding);GO:0003677(DNA binding);GO:0005654(nucleoplasm);GO:0005737(cytoplasm)	NA
chr18	21188670	21191170	49.56	8.97	5.52508	hyper-methylated	3.4304e-08	5.61969e-06	-	Esi20211222Gene07569	GO:0003964(RNA-directed DNA polymerase activity)	ko04144(Endocytosis)
chr19	594754	597254	2.49	25.43	0.0979158	hypo-methylated	2.6936e-05	0.0020071	-	Esi20211222Gene07624	GO:0000055(ribosomal large subunit export from nucleus);GO:0000056(ribosomal small subunit export from nucleus);GO:0005215(transporter activity);GO:0005643(nuclear pore);GO:0006406(mRNA export from nucleus);GO:0006606(protein import into nucleus);GO:0006611(protein export from nucleus)	ko03013(RNA transport)
chr19	1919760	1922260	75	44.44	1.68767	hyper-methylated	0.0019496	0.0688482	+	Esi20211222Gene07679	GO:0006351(transcription, DNA-templated);GO:0042800(histone methyltransferase activity (H3-K4 specific));GO:0044212(transcription regulatory region DNA binding);GO:0048188(Set1C/COMPASS complex);GO:0051568(histone H3-K4 methylation)	NA
chr19	1974745	1977245	13.04	27.27	0.478181	hypo-methylated	0.038669	0.531357	-	Esi20211222Gene07682	GO:0003964(RNA-directed DNA polymerase activity)	NA
chr19	8065290	8067790	0	5.26	-Inf	hypo-methylated	0.02566	0.419217	-	Esi20211222Gene07863	GO:0030414(peptidase inhibitor activity);GO:0043083(synaptic cleft)	NA
chr19	9939146	9941646	0	7.93	-Inf	hypo-methylated	0.0061494	0.161183	+	Esi20211222Gene07938	GO:0003676(nucleic acid binding);GO:0008270(zinc ion binding)	NA
chr19	11737977	11740477	24.8	51.41	0.482396	hypo-methylated	0.0049619	0.137108	+	Esi20211222Gene08033	GO:0005506(iron ion binding);GO:0016020(membrane);GO:0016021(integral component of membrane);GO:0016491(oxidoreductase activity);GO:0016705(oxidoreductase activity, acting on paired donors, with incorporation or reduction of molecular oxygen);GO:0031418(L-ascorbic acid binding);GO:0046872(metal ion binding);GO:0055114(oxidation-reduction process)	NA
chr19	12559128	12561628	0	13.45	-Inf	hypo-methylated	0.00035966	0.0183051	-	Esi20211222Gene08072	GO:0000981(RNA polymerase II transcription factor activity, sequence-specific DNA binding);GO:0003677(DNA binding);GO:0005654(nucleoplasm);GO:0005737(cytoplasm);GO:0006357(regulation of transcription by RNA polymerase II);GO:0007010(cytoskeleton organization);GO:0007275(multicellular organism development);GO:0008270(zinc ion binding);GO:0022604(regulation of cell morphogenesis)	NA
chr19	15152583	15155083	41.45	73.53	0.563715	hypo-methylated	0.0069693	0.177339	-	Esi20211222Gene08175	GO:0001731(formation of translation preinitiation complex);GO:0003743(translation initiation factor activity);GO:0005852(eukaryotic translation initiation factor 3 complex);GO:0006413(translational initiation);GO:0016020(membrane);GO:0016282(eukaryotic 43S preinitiation complex);GO:0033290(eukaryotic 48S preinitiation complex);GO:0070062(extracellular exosome);GO:0071541(eukaryotic translation in…	ko03013(RNA transport)
chr19	16534709	16537209	0	8.33	-Inf	hypo-methylated	0.0049857	0.137108	+	Esi20211222Gene08207	GO:0045823(positive regulation of heart contraction)	NA
chr2	5242690	5245190	0	30	-Inf	hypo-methylated	9.8845e-08	1.45214e-05	-	Esi20211222Gene08457	GO:0000977(RNA polymerase II regulatory region sequence-specific DNA binding);GO:0003700(DNA binding transcription factor activity);GO:0005634(nucleus);GO:0006357(regulation of transcription by RNA polymerase II)	ko03013(RNA transport)
chr2	11029997	11032497	68.75	12.77	5.38371	hyper-methylated	1.1126e-10	2.88026e-08	+	Esi20211222Gene08620	GO:0004748(ribonucleoside-diphosphate reductase activity, thioredoxin disulfide as acceptor);GO:0005971(ribonucleoside-diphosphate reductase complex);GO:0009263(deoxyribonucleotide biosynthetic process)	ko00260(Glycine, serine and threonine metabolism);ko00310(Lysine degradation);ko04146(Peroxisome)
chr2	12657805	12660305	81.35	46.15	1.76273	hyper-methylated	0.00060576	0.027734	+	Esi20211222Gene08664	GO:0004748(ribonucleoside-diphosphate reductase activity, thioredoxin disulfide as acceptor);GO:0005971(ribonucleoside-diphosphate reductase complex);GO:0009263(deoxyribonucleotide biosynthetic process)	NA
chr2	13434763	13437263	40.26	20.22	1.9911	hyper-methylated	0.0052444	0.142516	-	Esi20211222Gene08687	GO:0003873(6-phosphofructo-2-kinase activity);GO:0005524(ATP binding);GO:0005654(nucleoplasm);GO:0006000(fructose metabolic process);GO:0006003(fructose 2,6-bisphosphate metabolic process);GO:0046835(carbohydrate phosphorylation)	ko00051(Fructose and mannose metabolism)
chr2	16305735	16308235	0	5.26	-Inf	hypo-methylated	0.02566	0.419217	-	Esi20211222Gene08780	GO:0003674(molecular_function);GO:0005575(cellular_component);GO:0042060(wound healing)	ko03040(Spliceosome)
chr2	16939416	16941916	0	25.71	-Inf	hypo-methylated	8.0925e-07	9.5871e-05	+	Esi20211222Gene08813	GO:0003723(RNA binding);GO:0003964(RNA-directed DNA polymerase activity);GO:0005737(cytoplasm);GO:0006278(RNA-dependent DNA biosynthetic process);GO:0015074(DNA integration)	ko00620(Pyruvate metabolism);ko00640(Propanoate metabolism);ko00061(Fatty acid biosynthesis);ko00254(Aflatoxin biosynthesis);ko04910(Insulin signaling pathway)
chr2	19534605	19537105	0	14.89	-Inf	hypo-methylated	0.0001739	0.0101011	+	Esi20211222Gene08867	NA	ko00310(Lysine degradation)
chr2	21282648	21285148	0.54	12.45	0.0433735	hypo-methylated	0.0013425	0.0519869	-	Esi20211222Gene08911	GO:0004674(protein serine/threonine kinase activity);GO:0005634(nucleus);GO:0005737(cytoplasm);GO:0008360(regulation of cell shape);GO:0018105(peptidyl-serine phosphorylation)	NA
chr2	22242592	22245092	0	25	-Inf	hypo-methylated	1.1473e-06	0.000128308	+	Esi20211222Gene08947	GO:0004748(ribonucleoside-diphosphate reductase activity, thioredoxin disulfide as acceptor);GO:0005971(ribonucleoside-diphosphate reductase complex);GO:0009263(deoxyribonucleotide biosynthetic process)	NA
chr2	24430505	24433005	0	50	-Inf	hypo-methylated	6.0042e-12	1.7986e-09	-	Esi20211222Gene09026	GO:0005634(nucleus);GO:0006334(nucleosome assembly);GO:0033186(CAF-1 complex);GO:0042393(histone binding)	ko00230(Purine metabolism);ko00240(Pyrimidine metabolism);ko03030(DNA replication);ko03410(Base excision repair);ko03420(Nucleotide excision repair)
chr2	25236624	25239124	34.78	78.95	0.440532	hypo-methylated	0.00011789	0.00717572	-	Esi20211222Gene09041	GO:0002024(diet induced thermogenesis);GO:0004222(metalloendopeptidase activity);GO:0005743(mitochondrial inner membrane);GO:0006006(glucose metabolic process);GO:0006515(protein quality control for misfolded or incompletely synthesized proteins);GO:0006629(lipid metabolic process);GO:0006950(response to stress);GO:0010637(negative regulation of mitochondrial fusion);GO:0016021(integral component…	NA
chr2	25237985	25240485	8.16	22.44	0.363636	hypo-methylated	0.01508	0.30173	+	Esi20211222Gene09042	GO:0016491(oxidoreductase activity)	NA
chr2	30352372	30354872	0	5.71	-Inf	hypo-methylated	0.020083	0.359165	-	Esi20211222Gene09198	GO:0006351(transcription, DNA-templated);GO:0042800(histone methyltransferase activity (H3-K4 specific));GO:0044212(transcription regulatory region DNA binding);GO:0048188(Set1C/COMPASS complex);GO:0051568(histone H3-K4 methylation)	ko00230(Purine metabolism);ko00240(Pyrimidine metabolism);ko03020(RNA polymerase)
chr2	30363989	30366489	14.61	4.5	3.24667	hyper-methylated	0.014944	0.300843	+	Esi20211222Gene09200	GO:0000981(RNA polymerase II transcription factor activity, sequence-specific DNA binding);GO:0003677(DNA binding);GO:0005654(nucleoplasm);GO:0005737(cytoplasm)	NA
chr2	31905575	31908075	0	53.33	-Inf	hypo-methylated	1.2036e-12	4.24173e-10	-	Esi20211222Gene09241	GO:0002116(semaphorin receptor complex);GO:0005887(integral component of plasma membrane);GO:0008045(motor neuron axon guidance);GO:0017154(semaphorin receptor activity);GO:0030334(regulation of cell migration);GO:0048841(regulation of axon extension involved in axon guidance);GO:1902287(semaphorin-plexin signaling pathway involved in axon guidance)	NA
chr2	32037757	32040257	26.09	66.34	0.393277	hypo-methylated	8.7056e-05	0.00551504	-	Esi20211222Gene09246	GO:0002116(semaphorin receptor complex);GO:0005887(integral component of plasma membrane);GO:0008045(motor neuron axon guidance);GO:0017154(semaphorin receptor activity);GO:0030334(regulation of cell migration);GO:0048841(regulation of axon extension involved in axon guidance);GO:1902287(semaphorin-plexin signaling pathway involved in axon guidance)	NA
chr2	34410142	34412642	24.04	2.94	8.17687	hyper-methylated	2.5933e-05	0.00198463	+	Esi20211222Gene09313	GO:0003688(DNA replication origin binding);GO:0003697(single-stranded DNA binding);GO:0006270(DNA replication initiation);GO:0031298(replication fork protection complex)	NA
chr2	35485122	35487622	2.98	35.91	0.0829852	hypo-methylated	3.2018e-07	4.14435e-05	+	Esi20211222Gene09335	GO:0004596(peptide alpha-N-acetyltransferase activity);GO:0006474(N-terminal protein amino acid acetylation);GO:0031248(protein acetyltransferase complex)	NA
chr2	38830338	38832838	100	35.29	2.83366	hyper-methylated	3.9701e-09	7.49991e-07	-	Esi20211222Gene09417	GO:0006351(transcription, DNA-templated);GO:0042800(histone methyltransferase activity (H3-K4 specific));GO:0044212(transcription regulatory region DNA binding);GO:0048188(Set1C/COMPASS complex);GO:0051568(histone H3-K4 methylation)	NA
chr2	38830355	38832855	0	30	-Inf	hypo-methylated	9.8845e-08	1.45214e-05	-	Esi20211222Gene09418	GO:0006351(transcription, DNA-templated);GO:0042800(histone methyltransferase activity (H3-K4 specific));GO:0044212(transcription regulatory region DNA binding);GO:0048188(Set1C/COMPASS complex);GO:0051568(histone H3-K4 methylation)	NA
chr2	39068224	39070724	92.68	0	Inf	hyper-methylated	4.3498e-23	8.29191e-20	-	Esi20211222Gene09422	GO:0032502(developmental process)	NA
chr2	40325504	40328004	2.1	13.86	0.151515	hypo-methylated	0.0045822	0.1305	-	Esi20211222Gene09437	GO:0000428(DNA-directed RNA polymerase complex);GO:0003899(DNA-directed 5'-3' RNA polymerase activity)	NA
chr2	40608794	40611294	0	33.33	-Inf	hypo-methylated	1.9451e-08	3.24994e-06	-	Esi20211222Gene09452	GO:0001731(formation of translation preinitiation complex);GO:0002192(IRES-dependent translational initiation of linear mRNA);GO:0003723(RNA binding);GO:0003743(translation initiation factor activity);GO:0006413(translational initiation);GO:0022627(cytosolic small ribosomal subunit)	NA
chr2	41419619	41422119	1.54	9.2	0.167391	hypo-methylated	0.024564	0.409283	-	Esi20211222Gene09475	GO:0005351(carbohydrate:proton symporter activity);GO:0005355(glucose transmembrane transporter activity);GO:0005887(integral component of plasma membrane);GO:0046323(glucose import)	NA
chr2	43120182	43122682	56.25	17.65	3.18697	hyper-methylated	2.2644e-06	0.000242876	+	Esi20211222Gene09506	GO:0004689(phosphorylase kinase activity);GO:0005516(calmodulin binding);GO:0005964(phosphorylase kinase complex);GO:0005977(glycogen metabolic process);GO:0006468(protein phosphorylation)	ko04020(Calcium signaling pathway);ko04910(Insulin signaling pathway)
chr2	43268154	43270654	41.6	24.42	1.70352	hyper-methylated	0.019359	0.350703	+	Esi20211222Gene09515	GO:0004748(ribonucleoside-diphosphate reductase activity, thioredoxin disulfide as acceptor);GO:0005971(ribonucleoside-diphosphate reductase complex);GO:0009263(deoxyribonucleotide biosynthetic process)	NA
chr2	43322364	43324864	10.26	1.79	5.73184	hyper-methylated	0.011202	0.246609	-	Esi20211222Gene09517	GO:0004748(ribonucleoside-diphosphate reductase activity, thioredoxin disulfide as acceptor);GO:0005971(ribonucleoside-diphosphate reductase complex);GO:0009263(deoxyribonucleotide biosynthetic process)	NA
chr20	1415591	1418091	0	7.69	-Inf	hypo-methylated	0.0069772	0.177339	+	Esi20211222Gene09746	GO:0005737(cytoplasm);GO:0006807(nitrogen compound metabolic process);GO:0016787(hydrolase activity);GO:0016810(hydrolase activity, acting on carbon-nitrogen (but not peptide) bonds);GO:0050152(omega-amidase activity)	ko00250(Alanine, aspartate and glutamate metabolism)
chr20	3730232	3732732	0	23.58	-Inf	hypo-methylated	2.3085e-06	0.000245587	+	Esi20211222Gene09813	GO:0004748(ribonucleoside-diphosphate reductase activity, thioredoxin disulfide as acceptor);GO:0005971(ribonucleoside-diphosphate reductase complex);GO:0009263(deoxyribonucleotide biosynthetic process)	NA
chr20	3882330	3884830	36.84	21.43	1.71909	hyper-methylated	0.025792	0.420881	-	Esi20211222Gene09818	GO:0004748(ribonucleoside-diphosphate reductase activity, thioredoxin disulfide as acceptor);GO:0005971(ribonucleoside-diphosphate reductase complex);GO:0009263(deoxyribonucleotide biosynthetic process)	NA
chr20	15172222	15174722	100	0	Inf	hyper-methylated	8.7641e-25	1.75023e-21	+	Esi20211222Gene10126	NA	ko00310(Lysine degradation)
chr20	17968652	17971152	87	47.25	1.84127	hyper-methylated	0.00017642	0.010191	-	Esi20211222Gene10201	GO:0005623(cell);GO:0006879(cellular iron ion homeostasis);GO:0030097(hemopoiesis)	ko04120(Ubiquitin mediated proteolysis)
chr20	19174122	19176622	0.75	6.09	0.123153	hypo-methylated	0.048758	0.604081	+	Esi20211222Gene10235	GO:0000002(mitochondrial genome maintenance);GO:0005634(nucleus);GO:0005657(replication fork);GO:0005739(mitochondrion);GO:0006260(DNA replication);GO:0010521(telomerase inhibitor activity);GO:0032211(negative regulation of telomere maintenance via telomerase);GO:0032508(DNA duplex unwinding);GO:0043141(ATP-dependent 5'-3' DNA helicase activity);GO:0044806(G-quadruplex DNA unwinding);GO:0051974(n…	ko00515(Mannose type O-glycan biosyntheis)
chr20	19391874	19394374	1.44	65	0.0221538	hypo-methylated	3.5395e-14	1.4844e-11	+	Esi20211222Gene10240	GO:0001731(formation of translation preinitiation complex);GO:0002188(translation reinitiation);GO:0003723(RNA binding);GO:0005737(cytoplasm);GO:0006351(transcription, DNA-templated);GO:0006355(regulation of transcription, DNA-templated);GO:0007049(cell cycle);GO:0022627(cytosolic small ribosomal subunit);GO:0040008(regulation of growth)	NA
chr21	2655969	2658469	12.77	0	Inf	hyper-methylated	0.00023964	0.0130182	+	Esi20211222Gene10358	NA	ko03015(mRNA surveillance pathway)
chr21	2926881	2929381	16.67	0	Inf	hyper-methylated	2.7088e-05	0.0020071	-	Esi20211222Gene10362	GO:0000981(RNA polymerase II transcription factor activity, sequence-specific DNA binding);GO:0003677(DNA binding);GO:0005654(nucleoplasm);GO:0005737(cytoplasm);GO:0005739(mitochondrion);GO:0006357(regulation of transcription by RNA polymerase II)	NA
chr21	4456239	4458739	82.56	51.85	1.59229	hyper-methylated	0.0029911	0.0959761	-	Esi20211222Gene10416	GO:0032502(developmental process)	NA
chr21	4758341	4760841	83.14	51.63	1.6103	hyper-methylated	0.0024095	0.0809044	+	Esi20211222Gene10429	GO:0006351(transcription, DNA-templated);GO:0042800(histone methyltransferase activity (H3-K4 specific));GO:0044212(transcription regulatory region DNA binding);GO:0048188(Set1C/COMPASS complex);GO:0051568(histone H3-K4 methylation)	NA
chr21	5197430	5199930	15.08	31.68	0.47601	hypo-methylated	0.025052	0.414287	+	Esi20211222Gene10449	GO:0008506(sucrose:proton symporter activity);GO:0015770(sucrose transport);GO:0016021(integral component of membrane);GO:0055085(transmembrane transport)	NA
chr21	9711476	9713976	0.94	8.29	0.11339	hypo-methylated	0.019454	0.351816	-	Esi20211222Gene10544	GO:0005886(plasma membrane);GO:0015574(trehalose transmembrane transporter activity);GO:0015771(trehalose transport)	NA
chr21	10044285	10046785	0	13.58	-Inf	hypo-methylated	0.00033676	0.0173289	+	Esi20211222Gene10548	GO:0004632(phosphopantothenate--cysteine ligase activity);GO:0004633(phosphopantothenoylcysteine decarboxylase activity);GO:0009055(electron transfer activity);GO:0015937(coenzyme A biosynthetic process);GO:0015939(pantothenate metabolic process)	ko00770(Pantothenate and CoA biosynthesis)
chr21	11613368	11615868	0	100	-Inf	hypo-methylated	2.2605e-22	1.82309e-19	-	Esi20211222Gene10623	GO:0000151(ubiquitin ligase complex);GO:0005634(nucleus);GO:0008150(biological_process)	NA
chr21	12831584	12834084	11.11	0	Inf	hyper-methylated	0.00061245	0.0278277	-	Esi20211222Gene10669	GO:0005509(calcium ion binding);GO:0005515(protein binding);GO:0005886(plasma membrane);GO:0005887(integral component of plasma membrane);GO:0005911(cell-cell junction);GO:0007156(homophilic cell adhesion via plasma membrane adhesion molecules);GO:0007411(axon guidance);GO:0007412(axon target recognition);GO:0007413(axonal fasciculation);GO:0008013(beta-catenin binding);GO:0016021(integral compon…	ko04145(Phagosome)
chr21	14255086	14257586	0	9.38	-Inf	hypo-methylated	0.0028855	0.0933015	-	Esi20211222Gene10711	GO:0000981(RNA polymerase II transcription factor activity, sequence-specific DNA binding);GO:0003677(DNA binding);GO:0005654(nucleoplasm);GO:0005737(cytoplasm)	NA
chr21	15406030	15408530	31.85	6.42	4.96106	hyper-methylated	1.8494e-05	0.00147734	-	Esi20211222Gene10739	GO:0006351(transcription, DNA-templated);GO:0042800(histone methyltransferase activity (H3-K4 specific));GO:0044212(transcription regulatory region DNA binding);GO:0048188(Set1C/COMPASS complex);GO:0051568(histone H3-K4 methylation)	ko00260(Glycine, serine and threonine metabolism);ko00310(Lysine degradation);ko04146(Peroxisome)
chr21	19012847	19015347	0	6.67	-Inf	hypo-methylated	0.011983	0.256661	-	Esi20211222Gene10834	GO:0005887(integral component of plasma membrane);GO:0006874(cellular calcium ion homeostasis);GO:0019829(cation-transporting ATPase activity);GO:0043231(intracellular membrane-bounded organelle)	NA
chr21	20072426	20074926	0	7.22	-Inf	hypo-methylated	0.0089441	0.21168	-	Esi20211222Gene10854	GO:0005576(extracellular region);GO:0006030(chitin metabolic process);GO:0008061(chitin binding)	ko04512(ECM-receptor interaction);ko04933(AGE-RAGE signaling pathway in diabetic complications)
chr22	1283839	1286339	74.86	41.19	1.81743	hyper-methylated	0.00061959	0.0280609	+	Esi20211222Gene10923	GO:0003735(structural constituent of ribosome);GO:0006364(rRNA processing);GO:0015935(small ribosomal subunit);GO:0019843(rRNA binding);GO:0030515(snoRNA binding);GO:0032040(small-subunit processome);GO:0034457(Mpp10 complex);GO:0045903(positive regulation of translational fidelity)	ko03008(Ribosome biogenesis in eukaryotes)
chr22	7626944	7629444	32.03	17.05	1.87859	hyper-methylated	0.01972	0.355859	-	Esi20211222Gene11099	GO:0005509(calcium ion binding);GO:0005886(plasma membrane);GO:0005887(integral component of plasma membrane);GO:0005925(focal adhesion);GO:0007156(homophilic cell adhesion via plasma membrane adhesion molecules);GO:0007293(germarium-derived egg chamber formation);GO:0007295(growth of a germarium-derived egg chamber);GO:0007424(open tracheal system development);GO:0007431(salivary gland developme…	NA
chr22	7688661	7691161	41.07	13.33	3.08102	hyper-methylated	7.3326e-05	0.00478995	+	Esi20211222Gene11104	GO:0005086(ARF guanyl-nucleotide exchange factor activity);GO:0005802(trans-Golgi network);GO:0016192(vesicle-mediated transport)	NA
chr22	11549591	11552091	0	5.66	-Inf	hypo-methylated	0.020635	0.367314	+	Esi20211222Gene11165	GO:0003700(DNA binding transcription factor activity);GO:0005634(nucleus);GO:0006355(regulation of transcription, DNA-templated)	NA
chr22	11973914	11976414	0	11.76	-Inf	hypo-methylated	0.00084885	0.0359224	-	Esi20211222Gene11175	GO:0003700(DNA binding transcription factor activity);GO:0005634(nucleus);GO:0006355(regulation of transcription, DNA-templated)	NA
chr22	13443913	13446413	78.89	53.53	1.47375	hyper-methylated	0.011702	0.254037	+	Esi20211222Gene11195	GO:0004536(deoxyribonuclease activity);GO:0006308(DNA catabolic process)	NA
chr23	2664521	2667021	0	28.57	-Inf	hypo-methylated	1.9899e-07	2.73615e-05	-	Esi20211222Gene11521	GO:0006508(proteolysis);GO:0007567(parturition);GO:0008233(peptidase activity);GO:0070062(extracellular exosome)	ko04010(MAPK signaling pathway)
chr23	3085288	3087788	25	100	0.25	hypo-methylated	1.5156e-10	3.80606e-08	+	Esi20211222Gene11532	GO:0046875(ephrin receptor binding)	NA
chr23	7921213	7923713	0	7.84	-Inf	hypo-methylated	0.0064474	0.167945	-	Esi20211222Gene11653	GO:0005615(extracellular space);GO:0008010(structural constituent of chitin-based larval cuticle);GO:0031012(extracellular matrix);GO:0040003(chitin-based cuticle development);GO:0042302(structural constituent of cuticle)	ko04144(Endocytosis)
chr23	8037004	8039504	0	20.69	-Inf	hypo-methylated	9.6274e-06	0.000873926	+	Esi20211222Gene11663	GO:0006338(chromatin remodeling);GO:0006342(chromatin silencing);GO:0016575(histone deacetylation);GO:0035267(NuA4 histone acetyltransferase complex);GO:0043967(histone H4 acetylation);GO:0043968(histone H2A acetylation)	NA
chr23	10129957	10132457	0	4.48	-Inf	hypo-methylated	0.039472	0.53746	-	Esi20211222Gene11718	GO:0005125(cytokine activity);GO:0005160(transforming growth factor beta receptor binding);GO:0005615(extracellular space);GO:0010862(positive regulation of pathway-restricted SMAD protein phosphorylation);GO:0030509(BMP signaling pathway);GO:0042981(regulation of apoptotic process);GO:0043408(regulation of MAPK cascade);GO:0048468(cell development);GO:0060395(SMAD protein signal transduction);GO…	NA
chr23	18069485	18071985	9.13	25.09	0.36389	hypo-methylated	0.010211	0.231851	+	Esi20211222Gene11940	GO:0000463(maturation of LSU-rRNA from tricistronic rRNA transcript (SSU-rRNA, 5.8S rRNA, LSU-rRNA));GO:0003723(RNA binding);GO:0070545(PeBoW complex)	NA
chr23	19102001	19104501	0	4.08	-Inf	hypo-methylated	0.049396	0.606609	+	Esi20211222Gene11997	GO:0005777(peroxisome);GO:0006631(fatty acid metabolic process);GO:0006637(acyl-CoA metabolic process);GO:0047617(acyl-CoA hydrolase activity)	ko00564(Glycerophospholipid metabolism);ko00565(Ether lipid metabolism);ko00590(Arachidonic acid metabolism);ko00591(Linoleic acid metabolism);ko00592(alpha-Linolenic acid metabolism);ko04010(MAPK signaling pathway);ko04370(VEGF signaling pathway);ko04217(Necroptosis);ko04912(GnRH signaling pathway);ko04270(Vascular smooth muscle contraction)
chr24	2041949	2044449	14.67	40.91	0.358592	hypo-methylated	0.00091246	0.0383051	+	Esi20211222Gene12088	GO:0006351(transcription, DNA-templated);GO:0042800(histone methyltransferase activity (H3-K4 specific));GO:0044212(transcription regulatory region DNA binding);GO:0048188(Set1C/COMPASS complex);GO:0051568(histone H3-K4 methylation)	NA
chr24	5107101	5109601	38.46	2.05	18.761	hyper-methylated	3.6852e-09	7.025e-07	+	Esi20211222Gene12185	GO:0003964(RNA-directed DNA polymerase activity)	NA
chr24	10436280	10438780	0	12.5	-Inf	hypo-methylated	0.00058231	0.0268067	+	Esi20211222Gene12335	GO:0005230(extracellular ligand-gated ion channel activity);GO:0005254(chloride channel activity);GO:0005886(plasma membrane);GO:0005887(integral component of plasma membrane);GO:0006821(chloride transport);GO:0007165(signal transduction);GO:0007268(chemical synaptic transmission);GO:0008068(extracellularly glutamate-gated chloride channel activity);GO:0016021(integral component of membrane);GO:0…	NA
chr25	4350411	4352911	0	25	-Inf	hypo-methylated	1.1473e-06	0.000128308	-	Esi20211222Gene12641	GO:0004748(ribonucleoside-diphosphate reductase activity, thioredoxin disulfide as acceptor);GO:0005971(ribonucleoside-diphosphate reductase complex);GO:0009263(deoxyribonucleotide biosynthetic process)	ko00561(Glycerolipid metabolism);ko03320(PPAR signaling pathway)
chr25	5718178	5720678	71	0	Inf	hyper-methylated	4.671e-18	2.75905e-15	+	Esi20211222Gene12665	GO:0003676(nucleic acid binding);GO:0015074(DNA integration)	ko04010(MAPK signaling pathway);ko04510(Focal adhesion)
chr25	7209438	7211938	12.61	40.38	0.312283	hypo-methylated	0.00029881	0.0157036	-	Esi20211222Gene12691	GO:0005759(mitochondrial matrix);GO:0006879(cellular iron ion homeostasis);GO:0008198(ferrous iron binding);GO:0036455(iron-sulfur transferase activity);GO:0044571([2Fe-2S] cluster assembly);GO:0051537(2 iron, 2 sulfur cluster binding);GO:0051539(4 iron, 4 sulfur cluster binding);GO:0097428(protein maturation by iron-sulfur cluster transfer)	NA
chr25	11669402	11671902	9.68	45.26	0.213875	hypo-methylated	4.2566e-06	0.000421452	+	Esi20211222Gene12885	GO:0005388(calcium-transporting ATPase activity);GO:0005622(intracellular);GO:0005886(plasma membrane);GO:0005887(integral component of plasma membrane);GO:0007602(phototransduction);GO:0007603(phototransduction, visible light);GO:0007608(sensory perception of smell);GO:0008525(phosphatidylcholine transporter activity);GO:0008526(phosphatidylinositol transporter activity);GO:0015914(phospholipid …	NA
chr25	17931692	17934192	65.16	35.35	1.84328	hyper-methylated	0.0011533	0.0459169	+	Esi20211222Gene13108	GO:0006338(chromatin remodeling);GO:0006342(chromatin silencing);GO:0016575(histone deacetylation);GO:0035267(NuA4 histone acetyltransferase complex);GO:0043967(histone H4 acetylation);GO:0043968(histone H2A acetylation)	ko00260(Glycine, serine and threonine metabolism);ko00310(Lysine degradation);ko04146(Peroxisome)
chr26	3224196	3226696	0	5.52	-Inf	hypo-methylated	0.022266	0.38491	+	Esi20211222Gene13204	GO:0070492(oligosaccharide binding)	NA
chr26	4883808	4886308	0	8.7	-Inf	hypo-methylated	0.0041094	0.120856	-	Esi20211222Gene13246	GO:0000981(RNA polymerase II transcription factor activity, sequence-specific DNA binding);GO:0003677(DNA binding);GO:0005654(nucleoplasm);GO:0005737(cytoplasm);GO:0005739(mitochondrion);GO:0006357(regulation of transcription by RNA polymerase II)	NA
chr26	6466611	6469111	100	0	Inf	hyper-methylated	8.7641e-25	1.75023e-21	-	Esi20211222Gene13295	GO:0000775(chromosome, centromeric region);GO:0005515(protein binding);GO:0005634(nucleus);GO:0005737(cytoplasm);GO:0006281(DNA repair);GO:0006909(phagocytosis);GO:0030289(protein phosphatase 4 complex);GO:0043505(CENP-A containing nucleosome);GO:0045175(basal protein localization);GO:0055059(asymmetric neuroblast division)	NA
chr26	6939675	6942175	0.61	6.52	0.0935583	hypo-methylated	0.032292	0.479894	+	Esi20211222Gene13313	GO:0000045(autophagosome assembly);GO:0000422(autophagy of mitochondrion);GO:0004197(cysteine-type endopeptidase activity);GO:0005829(cytosol);GO:0006501(C-terminal protein lipidation);GO:0006612(protein targeting to membrane);GO:0016485(protein processing);GO:0044804(autophagy of nucleus);GO:0051697(protein delipidation)	ko04140(Autophagy - animal);ko04136(Autophagy - other eukaryotes)
chr26	11914939	11917439	26.92	53.92	0.499258	hypo-methylated	0.0058316	0.155774	-	Esi20211222Gene13542	GO:0005262(calcium channel activity);GO:0016020(membrane);GO:0050982(detection of mechanical stimulus)	NA
chr26	16719522	16722022	0	33.33	-Inf	hypo-methylated	1.9451e-08	3.24994e-06	+	Esi20211222Gene13603	GO:0003723(RNA binding);GO:0003964(RNA-directed DNA polymerase activity);GO:0005737(cytoplasm);GO:0006278(RNA-dependent DNA biosynthetic process);GO:0015074(DNA integration)	NA
chr26	19185441	19187941	0	8.47	-Inf	hypo-methylated	0.0046337	0.131569	+	Esi20211222Gene13670	GO:0000981(RNA polymerase II transcription factor activity, sequence-specific DNA binding);GO:0003677(DNA binding);GO:0005654(nucleoplasm);GO:0005737(cytoplasm)	NA
chr27	2152971	2155471	0	5.88	-Inf	hypo-methylated	0.018317	0.338554	+	Esi20211222Gene13732	NA	ko03420(Nucleotide excision repair)
chr27	2319812	2322312	0	75	-Inf	hypo-methylated	3.5837e-17	1.95186e-14	-	Esi20211222Gene13736	GO:0003777(microtubule motor activity);GO:0005871(kinesin complex);GO:0007018(microtubule-based movement);GO:0016887(ATPase activity)	NA
chr27	9185219	9187719	6.41	25	0.2564	hypo-methylated	0.0015547	0.0580597	-	Esi20211222Gene13988	NA	ko03008(Ribosome biogenesis in eukaryotes)
chr28	301837	304337	1.33	16	0.083125	hypo-methylated	0.00064747	0.0290003	-	Esi20211222Gene14149	GO:0003824(catalytic activity);GO:0005764(lysosome);GO:0008152(metabolic process);GO:0008449(N-acetylglucosamine-6-sulfatase activity);GO:0008484(sulfuric ester hydrolase activity);GO:0016787(hydrolase activity);GO:0030203(glycosaminoglycan metabolic process);GO:0046872(metal ion binding)	ko00531(Glycosaminoglycan degradation);ko04142(Lysosome)
chr28	14722945	14725445	0	24.27	-Inf	hypo-methylated	1.6432e-06	0.000178994	+	Esi20211222Gene14525	GO:0004748(ribonucleoside-diphosphate reductase activity, thioredoxin disulfide as acceptor);GO:0005971(ribonucleoside-diphosphate reductase complex);GO:0009263(deoxyribonucleotide biosynthetic process)	NA
chr29	2679228	2681728	0	23.08	-Inf	hypo-methylated	2.9539e-06	0.000305125	+	Esi20211222Gene14676	GO:0003676(nucleic acid binding);GO:0006355(regulation of transcription, DNA-templated);GO:0030097(hemopoiesis);GO:0051569(regulation of histone H3-K4 methylation)	NA
chr29	8522308	8524808	1.13	9.34	0.120985	hypo-methylated	0.014312	0.291509	-	Esi20211222Gene14885	GO:0005096(GTPase activator activity);GO:0031410(cytoplasmic vesicle);GO:0032007(negative regulation of TOR signaling);GO:0070848(response to growth factor);GO:0090630(activation of GTPase activity)	ko04150(mTOR signaling pathway)
chr29	9624994	9627494	0	5.56	-Inf	hypo-methylated	0.021787	0.378659	+	Esi20211222Gene14903	GO:0006810(transport);GO:0030173(integral component of Golgi membrane)	ko00260(Glycine, serine and threonine metabolism);ko00310(Lysine degradation);ko04146(Peroxisome)
chr29	12187652	12190152	64.78	18.26	3.54765	hyper-methylated	8.4367e-08	1.27273e-05	+	Esi20211222Gene14950	NA	ko02010(ABC transporters)
chr29	13155862	13158362	0	5.41	-Inf	hypo-methylated	0.023642	0.398833	+	Esi20211222Gene14977	GO:0003676(nucleic acid binding);GO:0003723(RNA binding);GO:0043484(regulation of RNA splicing)	ko03040(Spliceosome)
chr29	13436686	13439186	2.26	29.34	0.0770279	hypo-methylated	3.0905e-06	0.00031767	-	Esi20211222Gene14983	GO:0005509(calcium ion binding);GO:0005886(plasma membrane);GO:0005887(integral component of plasma membrane);GO:0007156(homophilic cell adhesion via plasma membrane adhesion molecules);GO:0007424(open tracheal system development);GO:0016339(calcium-dependent cell-cell adhesion via plasma membrane cell adhesion molecules);GO:0044331(cell-cell adhesion mediated by cadherin)	NA
chr29	15018939	15021439	12.5	0	Inf	hyper-methylated	0.00027901	0.014828	-	Esi20211222Gene15009	GO:0000981(RNA polymerase II transcription factor activity, sequence-specific DNA binding);GO:0003677(DNA binding);GO:0005654(nucleoplasm);GO:0005737(cytoplasm)	ko00270(Cysteine and methionine metabolism)
chr3	7452700	7455200	37.8	13.48	2.80415	hyper-methylated	0.00032524	0.0168811	+	Esi20211222Gene15286	GO:0003677(DNA binding);GO:0005515(protein binding);GO:0005634(nucleus);GO:0006351(transcription, DNA-templated);GO:0006355(regulation of transcription, DNA-templated)	NA
chr3	8622796	8625296	0	8.33	-Inf	hypo-methylated	0.0049857	0.137108	+	Esi20211222Gene15319	GO:0003964(RNA-directed DNA polymerase activity);GO:0006310(DNA recombination);GO:0009036(Type II site-specific deoxyribonuclease activity);GO:0032197(transposition, RNA-mediated);GO:0032199(reverse transcription involved in RNA-mediated transposition);GO:0046872(metal ion binding);GO:0090305(nucleic acid phosphodiester bond hydrolysis)	NA
chr3	14054108	14056608	0.25	13.54	0.0184638	hypo-methylated	0.00050486	0.0241699	-	Esi20211222Gene15429	GO:0070492(oligosaccharide binding)	NA
chr3	14081285	14083785	0.41	31.25	0.01312	hypo-methylated	9.903e-08	1.45214e-05	+	Esi20211222Gene15431	GO:0003777(microtubule motor activity);GO:0005871(kinesin complex);GO:0007018(microtubule-based movement);GO:0016887(ATPase activity)	NA
chr3	25643260	25645760	0	10.5	-Inf	hypo-methylated	0.0016185	0.0599088	-	Esi20211222Gene15672	GO:0003676(nucleic acid binding);GO:0003677(DNA binding);GO:0046872(metal ion binding)	NA
chr3	31896910	31899410	1.19	15.48	0.0768734	hypo-methylated	0.0007012	0.0310527	-	Esi20211222Gene15852	GO:0003727(single-stranded RNA binding);GO:0032197(transposition, RNA-mediated)	ko03018(RNA degradation)
chr3	32624588	32627088	17.07	34.25	0.498394	hypo-methylated	0.027648	0.439538	+	Esi20211222Gene15878	GO:0000977(RNA polymerase II regulatory region sequence-specific DNA binding);GO:0003700(DNA binding transcription factor activity);GO:0005634(nucleus);GO:0006357(regulation of transcription by RNA polymerase II)	NA
chr3	36595740	36598240	0.85	10.07	0.0844091	hypo-methylated	0.0069266	0.177339	+	Esi20211222Gene15963	GO:0004748(ribonucleoside-diphosphate reductase activity, thioredoxin disulfide as acceptor);GO:0005971(ribonucleoside-diphosphate reductase complex);GO:0009263(deoxyribonucleotide biosynthetic process)	NA
chr3	36700570	36703070	2.22	14.58	0.152263	hypo-methylated	0.0036837	0.111222	-	Esi20211222Gene15965	GO:0003777(microtubule motor activity);GO:0005871(kinesin complex);GO:0007018(microtubule-based movement);GO:0016887(ATPase activity)	ko04371(Apelin signaling pathway);ko04020(Calcium signaling pathway)
chr3	36841794	36844294	4.09	18.75	0.218133	hypo-methylated	0.0033102	0.103512	+	Esi20211222Gene15969	GO:0000981(RNA polymerase II transcription factor activity, sequence-specific DNA binding);GO:0003677(DNA binding);GO:0005654(nucleoplasm);GO:0005737(cytoplasm)	NA
chr3	37439279	37441779	6.9	20.16	0.342262	hypo-methylated	0.01608	0.314623	-	Esi20211222Gene15994	GO:0006810(transport);GO:0030173(integral component of Golgi membrane)	NA
chr3	37849067	37851567	0	5.71	-Inf	hypo-methylated	0.020083	0.359165	-	Esi20211222Gene16008	GO:0004748(ribonucleoside-diphosphate reductase activity, thioredoxin disulfide as acceptor);GO:0005971(ribonucleoside-diphosphate reductase complex);GO:0009263(deoxyribonucleotide biosynthetic process)	NA
chr3	38173727	38176227	19.27	37.19	0.51815	hypo-methylated	0.029306	0.453184	+	Esi20211222Gene16022	GO:0006810(transport);GO:0030173(integral component of Golgi membrane)	NA
chr3	38485514	38488014	0	8.51	-Inf	hypo-methylated	0.0045378	0.129548	+	Esi20211222Gene16035	NA	ko00010(Glycolysis / Gluconeogenesis);ko00052(Galactose metabolism)
chr3	38612250	38614750	1.33	10.42	0.127639	hypo-methylated	0.010508	0.2368	+	Esi20211222Gene16043	NA	ko03018(RNA degradation)
chr3	39116203	39118703	2.44	11.84	0.206081	hypo-methylated	0.017097	0.326212	+	Esi20211222Gene16050	NA	ko00563(Glycosylphosphatidylinositol(GPI)-anchor biosynthesis)
chr3	40751814	40754314	0	18.75	-Inf	hypo-methylated	2.5223e-05	0.00193737	+	Esi20211222Gene16350	GO:0015035(protein disulfide oxidoreductase activity);GO:0045454(cell redox homeostasis)	NA
chr3	40752576	40755076	0	18.75	-Inf	hypo-methylated	2.5223e-05	0.00193737	+	Esi20211222Gene16351	GO:0005515(protein binding);GO:0009279(cell outer membrane);GO:0015920(lipopolysaccharide transport);GO:0017089(glycolipid transporter activity);GO:0030288(outer membrane-bounded periplasmic space);GO:0042597(periplasmic space);GO:0042802(identical protein binding);GO:0046836(glycolipid transport)	NA
chr3	41367061	41369561	63.16	45.16	1.39858	hyper-methylated	0.043774	0.569945	-	Esi20211222Gene16516	GO:0005315(inorganic phosphate transmembrane transporter activity);GO:0005436(sodium:phosphate symporter activity);GO:0005737(cytoplasm);GO:0005886(plasma membrane);GO:0015321(sodium-dependent phosphate transmembrane transporter activity);GO:0030643(cellular phosphate ion homeostasis)	NA
chr3	42020066	42022566	66.67	26.67	2.49981	hyper-methylated	1.0458e-05	0.00092529	-	Esi20211222Gene16554	GO:0000166(nucleotide binding);GO:0005388(calcium-transporting ATPase activity);GO:0005515(protein binding);GO:0005783(endoplasmic reticulum);GO:0005789(endoplasmic reticulum membrane);GO:0006635(fatty acid beta-oxidation);GO:0006874(cellular calcium ion homeostasis);GO:0007274(neuromuscular synaptic transmission);GO:0007629(flight behavior);GO:0008553(proton-exporting ATPase activity, phosphoryl…	ko04020(Calcium signaling pathway)
chr3	43091648	43094148	66.15	12.5	5.292	hyper-methylated	3.06e-10	7.2503e-08	-	Esi20211222Gene16593	GO:0005102(receptor binding);GO:0005739(mitochondrion);GO:0005777(peroxisome);GO:0006635(fatty acid beta-oxidation);GO:0016020(membrane);GO:0016853(isomerase activity);GO:0051750(delta3,5-delta2,4-dienoyl-CoA isomerase activity);GO:0070062(extracellular exosome)	ko04146(Peroxisome)
chr3	43639067	43641567	41.44	17.24	2.40371	hyper-methylated	0.00074913	0.0324892	-	Esi20211222Gene16627	GO:0005524(ATP binding);GO:0005832(chaperonin-containing T-complex);GO:0006457(protein folding);GO:0006458('de novo' protein folding);GO:0007424(open tracheal system development);GO:0007430(terminal branching, open tracheal system);GO:0042623(ATPase activity, coupled);GO:0044183(protein binding involved in protein folding);GO:0051082(unfolded protein binding);GO:0061077(chaperone-mediated protein…	NA
chr30	913004	915504	0.67	8.23	0.0814095	hypo-methylated	0.014163	0.289035	+	Esi20211222Gene16684	GO:0004748(ribonucleoside-diphosphate reductase activity, thioredoxin disulfide as acceptor);GO:0005971(ribonucleoside-diphosphate reductase complex);GO:0009263(deoxyribonucleotide biosynthetic process)	ko00640(Propanoate metabolism);ko00280(Valine, leucine and isoleucine degradation);ko00410(beta-Alanine metabolism)
chr30	3504616	3507116	0	4.76	-Inf	hypo-methylated	0.033786	0.49122	+	Esi20211222Gene16749	GO:0005887(integral component of plasma membrane);GO:0015293(symporter activity)	NA
chr30	3784707	3787207	0	13.89	-Inf	hypo-methylated	0.00028792	0.0152075	+	Esi20211222Gene16766	GO:0003723(RNA binding);GO:0005634(nucleus);GO:0005703(polytene chromosome puff);GO:0005705(polytene chromosome interband);GO:0008023(transcription elongation factor complex);GO:0017053(transcriptional repressor complex);GO:0032021(NELF complex);GO:0034244(negative regulation of transcription elongation from RNA polymerase II promoter)	NA
chr30	4156007	4158507	100	54.55	1.83318	hyper-methylated	6.3555e-05	0.00431989	+	Esi20211222Gene16790	GO:0005096(GTPase activator activity);GO:0005543(phospholipid binding);GO:0005737(cytoplasm);GO:0005856(cytoskeleton);GO:0005925(focal adhesion);GO:0007165(signal transduction);GO:0030036(actin cytoskeleton organization);GO:0043547(positive regulation of GTPase activity);GO:0051056(regulation of small GTPase mediated signal transduction)	NA
chr30	4261046	4263546	100	0	Inf	hyper-methylated	8.7641e-25	1.75023e-21	-	Esi20211222Gene16798	GO:0005737(cytoplasm);GO:0010923(negative regulation of phosphatase activity);GO:0019902(phosphatase binding)	NA
chr30	6218996	6221496	50	6.98	7.16332	hyper-methylated	3.4447e-09	6.62601e-07	-	Esi20211222Gene16939	GO:0004013(adenosylhomocysteinase activity);GO:0005829(cytosol);GO:0006730(one-carbon metabolic process);GO:0033353(S-adenosylmethionine cycle)	ko00270(Cysteine and methionine metabolism)
chr30	6362777	6365277	0	22.22	-Inf	hypo-methylated	4.5163e-06	0.000440476	+	Esi20211222Gene16947	GO:0005509(calcium ion binding)	ko04512(ECM-receptor interaction)
chr30	11155549	11158049	0	23.08	-Inf	hypo-methylated	2.9539e-06	0.000305125	+	Esi20211222Gene17048	GO:0003777(microtubule motor activity);GO:0005871(kinesin complex);GO:0007018(microtubule-based movement);GO:0016887(ATPase activity)	NA
chr30	14886967	14889467	0	5.68	-Inf	hypo-methylated	0.020412	0.364272	+	Esi20211222Gene17157	NA	ko00630(Glyoxylate and dicarboxylate metabolism);ko00640(Propanoate metabolism);ko00280(Valine, leucine and isoleucine degradation)
chr31	1332326	1334826	0	28.57	-Inf	hypo-methylated	1.9899e-07	2.73615e-05	+	Esi20211222Gene17266	GO:0005096(GTPase activator activity);GO:0006897(endocytosis);GO:0007264(small GTPase mediated signal transduction);GO:0016020(membrane);GO:0016887(ATPase activity);GO:0017160(Ral GTPase binding)	NA
chr31	1763947	1766447	0	20	-Inf	hypo-methylated	1.3554e-05	0.00112337	+	Esi20211222Gene17277	GO:0003723(RNA binding);GO:0003964(RNA-directed DNA polymerase activity);GO:0005737(cytoplasm);GO:0006278(RNA-dependent DNA biosynthetic process);GO:0015074(DNA integration)	NA
chr31	1763947	1766447	0	20	-Inf	hypo-methylated	1.3554e-05	0.00112337	+	Esi20211222Gene17278	GO:0003723(RNA binding);GO:0003964(RNA-directed DNA polymerase activity);GO:0005737(cytoplasm);GO:0006278(RNA-dependent DNA biosynthetic process);GO:0015074(DNA integration)	NA
chr31	1763947	1766447	0	20	-Inf	hypo-methylated	1.3554e-05	0.00112337	+	Esi20211222Gene17279	GO:0003723(RNA binding);GO:0003964(RNA-directed DNA polymerase activity);GO:0005737(cytoplasm);GO:0006278(RNA-dependent DNA biosynthetic process);GO:0015074(DNA integration)	NA
chr31	6094198	6096698	46.67	2.08	22.4375	hyper-methylated	4.6815e-11	1.27489e-08	-	Esi20211222Gene17383	GO:0003964(RNA-directed DNA polymerase activity);GO:0006310(DNA recombination);GO:0009036(Type II site-specific deoxyribonuclease activity);GO:0032197(transposition, RNA-mediated);GO:0032199(reverse transcription involved in RNA-mediated transposition);GO:0046872(metal ion binding);GO:0090305(nucleic acid phosphodiester bond hydrolysis)	ko00561(Glycerolipid metabolism);ko00564(Glycerophospholipid metabolism)
chr31	6095502	6098002	60	11.11	5.40054	hyper-methylated	1.6216e-09	3.48752e-07	+	Esi20211222Gene17384	GO:0005096(GTPase activator activity);GO:0005737(cytoplasm);GO:0031235(intrinsic component of the cytoplasmic side of the plasma membrane);GO:0046580(negative regulation of Ras protein signal transduction)	ko04010(MAPK signaling pathway)
chr31	8067255	8069755	0	6.02	-Inf	hypo-methylated	0.016983	0.32513	-	Esi20211222Gene17426	GO:0000139(Golgi membrane);GO:0001537(N-acetylgalactosamine 4-O-sulfotransferase activity);GO:0002063(chondrocyte development);GO:0007585(respiratory gaseous exchange);GO:0008146(sulfotransferase activity);GO:0009791(post-embryonic development);GO:0016020(membrane);GO:0016021(integral component of membrane);GO:0016051(carbohydrate biosynthetic process);GO:0030204(chondroitin sulfate metabolic pro…	ko00532(Glycosaminoglycan biosynthesis - chondroitin sulfate / dermatan sulfate)
chr31	8962679	8965179	0	7	-Inf	hypo-methylated	0.010052	0.230739	-	Esi20211222Gene17471	GO:0005739(mitochondrion);GO:0006839(mitochondrial transport);GO:0007399(nervous system development);GO:0019894(kinesin binding)	NA
chr31	8966764	8969264	0	7.84	-Inf	hypo-methylated	0.0064474	0.167945	+	Esi20211222Gene17473	GO:0005102(receptor binding);GO:0005525(GTP binding);GO:0005739(mitochondrion);GO:0005778(peroxisomal membrane);GO:0006904(vesicle docking involved in exocytosis);GO:0007264(small GTPase mediated signal transduction);GO:0009306(protein secretion);GO:0019003(GDP binding);GO:0019882(antigen processing and presentation);GO:0045046(protein import into peroxisome membrane);GO:0045335(phagocytic vesicl…	ko04530(Tight junction)
chr31	9742733	9745233	0	6.67	-Inf	hypo-methylated	0.011983	0.256661	-	Esi20211222Gene17494	GO:0001654(eye development);GO:0007507(heart development);GO:0007517(muscle organ development);GO:0043009(chordate embryonic development);GO:0046872(metal ion binding);GO:0048747(muscle fiber development)	NA
chr31	10368746	10371246	11.06	3.39	3.26254	hyper-methylated	0.033757	0.49122	-	Esi20211222Gene17518	GO:0019221(cytokine-mediated signaling pathway);GO:0042335(cuticle development);GO:0051591(response to cAMP)	ko04013(MAPK signaling pathway - fly);ko04624(Toll and Imd signaling pathway)
chr31	14314016	14316516	40	10	4	hyper-methylated	9.0524e-06	0.000828907	-	Esi20211222Gene17678	GO:0000050(urea cycle);GO:0004070(aspartate carbamoyltransferase activity);GO:0004087(carbamoyl-phosphate synthase (ammonia) activity);GO:0004088(carbamoyl-phosphate synthase (glutamine-hydrolyzing) activity);GO:0004151(dihydroorotase activity);GO:0005737(cytoplasm);GO:0006207('de novo' pyrimidine nucleobase biosynthetic process);GO:0006526(arginine biosynthetic process)	ko00240(Pyrimidine metabolism);ko00250(Alanine, aspartate and glutamate metabolism)
chr32	6673116	6675616	10	1.79	5.58659	hyper-methylated	0.012907	0.271325	-	Esi20211222Gene17963	GO:0002064(epithelial cell development);GO:0022404(molting cycle process);GO:0042335(cuticle development)	NA
chr32	7554779	7557279	0	7.5	-Inf	hypo-methylated	0.0077127	0.190492	-	Esi20211222Gene18001	GO:0001838(embryonic epithelial tube formation);GO:0006031(chitin biosynthetic process);GO:0006035(cuticle chitin biosynthetic process);GO:0007362(terminal region determination);GO:0007424(open tracheal system development);GO:0008293(torso signaling pathway);GO:0008362(chitin-based embryonic cuticle biosynthetic process);GO:0035151(regulation of tube size, open tracheal system);GO:0035152(regulat…	NA
chr32	7615580	7618080	0	9.09	-Inf	hypo-methylated	0.0033543	0.103512	-	Esi20211222Gene18006	GO:0001580(detection of chemical stimulus involved in sensory perception of bitter taste);GO:0005261(cation channel activity);GO:0005262(calcium channel activity);GO:0006812(cation transport);GO:0006816(calcium ion transport);GO:0007602(phototransduction);GO:0007638(mechanosensory behavior);GO:0009408(response to heat);GO:0009416(response to light stimulus);GO:0010378(temperature compensation of …	NA
chr32	9245508	9248008	0	9.09	-Inf	hypo-methylated	0.0033543	0.103512	+	Esi20211222Gene18033	GO:0000712(resolution of meiotic recombination intermediates);GO:0003697(single-stranded DNA binding);GO:0008310(single-stranded DNA 3'-5' exodeoxyribonuclease activity);GO:0090305(nucleic acid phosphodiester bond hydrolysis)	NA
chr32	11191884	11194384	0	11.11	-Inf	hypo-methylated	0.0011834	0.0467236	+	Esi20211222Gene18075	GO:0005249(voltage-gated potassium channel activity);GO:0005887(integral component of plasma membrane);GO:0042391(regulation of membrane potential)	ko03015(mRNA surveillance pathway)
chr33	4840504	4843004	40.55	25.42	1.5952	hyper-methylated	0.03691	0.516475	-	Esi20211222Gene18314	GO:0005737(cytoplasm);GO:0005930(axoneme);GO:0030175(filopodium);GO:0045504(dynein heavy chain binding)	NA
chr33	7084439	7086939	0	17.14	-Inf	hypo-methylated	5.6286e-05	0.00387606	+	Esi20211222Gene18419	NA	NA
chr33	11007265	11009765	0	4.96	-Inf	hypo-methylated	0.030254	0.46039	-	Esi20211222Gene18524	GO:0004126(cytidine deaminase activity);GO:0005829(cytosol);GO:0008270(zinc ion binding);GO:0009972(cytidine deamination)	ko00240(Pyrimidine metabolism);ko00983(Drug metabolism - other enzymes)
chr34	8290819	8293319	15.83	48.5	0.326392	hypo-methylated	0.00011598	0.00706972	-	Esi20211222Gene18855	GO:0036064(ciliary basal body);GO:0051781(positive regulation of cell division)	NA
chr34	8996266	8998766	17.43	2.93	5.94881	hyper-methylated	0.00084157	0.0356893	+	Esi20211222Gene18886	GO:0003723(RNA binding);GO:0005739(mitochondrion);GO:0008150(biological_process)	NA
chr34	14136098	14138598	0	33.33	-Inf	hypo-methylated	1.9451e-08	3.24994e-06	+	Esi20211222Gene19060	GO:0000166(nucleotide binding);GO:0003924(GTPase activity);GO:0005525(GTP binding);GO:0007165(signal transduction);GO:0016020(membrane)	NA
chr35	1111887	1114387	11.11	42.86	0.259216	hypo-methylated	3.7616e-05	0.00271521	+	Esi20211222Gene19149	GO:0003677(DNA binding);GO:0005634(nucleus)	NA
chr35	1119145	1121645	94.74	70	1.35343	hyper-methylated	0.022541	0.387746	-	Esi20211222Gene19150	GO:0003677(DNA binding);GO:0005634(nucleus);GO:0005758(mitochondrial intermembrane space);GO:0005829(cytosol);GO:0006919(activation of cysteine-type endopeptidase activity involved in apoptotic process);GO:0016174(NAD(P)H oxidase activity);GO:0030182(neuron differentiation);GO:0032981(mitochondrial respiratory chain complex I assembly);GO:0045454(cell redox homeostasis);GO:0046983(protein dimeriz…	ko04214(Apoptosis - fly)
chr35	7473280	7475780	1.49	16.9	0.0881657	hypo-methylated	0.00050709	0.0241938	+	Esi20211222Gene19305	GO:0003674(molecular_function);GO:0005575(cellular_component);GO:0005856(cytoskeleton);GO:0008150(biological_process)	ko04962(Vasopressin-regulated water reabsorption)
chr35	8288988	8291488	0	75	-Inf	hypo-methylated	3.5837e-17	1.95186e-14	+	Esi20211222Gene19329	GO:0003676(nucleic acid binding);GO:0003723(RNA binding);GO:0003964(RNA-directed DNA polymerase activity);GO:0004523(RNA-DNA hybrid ribonuclease activity);GO:0005575(cellular_component);GO:0006278(RNA-dependent DNA biosynthetic process)	ko04145(Phagosome)
chr36	458878	461378	0	5.96	-Inf	hypo-methylated	0.017542	0.331182	-	Esi20211222Gene19505	GO:0032502(developmental process)	NA
chr36	2321566	2324066	5.97	27.42	0.217724	hypo-methylated	0.00037835	0.0190483	+	Esi20211222Gene19550	GO:0003682(chromatin binding);GO:0005634(nucleus);GO:0005730(nucleolus);GO:0016607(nuclear speck);GO:0045444(fat cell differentiation)	NA
chr36	2534748	2537248	66.67	0	Inf	hyper-methylated	4.7445e-17	2.45648e-14	+	Esi20211222Gene19555	GO:0003700(DNA binding transcription factor activity);GO:0005634(nucleus);GO:0006355(regulation of transcription, DNA-templated);GO:0006366(transcription by RNA polymerase II);GO:0007165(signal transduction);GO:0007275(multicellular organism development);GO:0043565(sequence-specific DNA binding);GO:0044212(transcription regulatory region DNA binding)	NA
chr36	2535173	2537673	64.29	27.27	2.35754	hyper-methylated	3.5738e-05	0.00260205	+	Esi20211222Gene19556	GO:0003700(DNA binding transcription factor activity);GO:0005634(nucleus);GO:0006355(regulation of transcription, DNA-templated);GO:0006366(transcription by RNA polymerase II);GO:0007165(signal transduction);GO:0007275(multicellular organism development);GO:0043565(sequence-specific DNA binding);GO:0044212(transcription regulatory region DNA binding)	NA
chr36	13837927	13840427	71.26	23.67	3.01056	hyper-methylated	2.5469e-07	3.41252e-05	-	Esi20211222Gene19989	GO:0004866(endopeptidase inhibitor activity);GO:0005615(extracellular space);GO:0010951(negative regulation of endopeptidase activity)	NA
chr36	14392935	14395435	23.08	68.58	0.336541	hypo-methylated	7.0775e-06	0.000667003	-	Esi20211222Gene20027	GO:0004748(ribonucleoside-diphosphate reductase activity, thioredoxin disulfide as acceptor);GO:0005971(ribonucleoside-diphosphate reductase complex);GO:0009263(deoxyribonucleotide biosynthetic process)	NA
chr37	38293	40793	48.51	9.84	4.92988	hyper-methylated	1.3325e-07	1.91378e-05	-	Esi20211222Gene20065	GO:0004559(alpha-mannosidase activity);GO:0006013(mannose metabolic process);GO:0006517(protein deglycosylation)	NA
chr37	39189	41689	77.89	2.44	31.9221	hyper-methylated	4.3986e-18	2.67346e-15	+	Esi20211222Gene20066	GO:0005730(nucleolus);GO:0006351(transcription, DNA-templated);GO:0006355(regulation of transcription, DNA-templated);GO:0035267(NuA4 histone acetyltransferase complex);GO:0043968(histone H2A acetylation);GO:0043981(histone H4-K5 acetylation);GO:0043982(histone H4-K8 acetylation);GO:0043983(histone H4-K12 acetylation);GO:0043984(histone H4-K16 acetylation);GO:0044154(histone H3-K14 acetylation);G…	NA
chr37	3517990	3520490	24.4	5.85	4.17094	hyper-methylated	0.00042318	0.0208089	-	Esi20211222Gene20176	GO:0016020(membrane);GO:0017128(phospholipid scramblase activity)	NA
chr37	8256326	8258826	0	6.67	-Inf	hypo-methylated	0.011983	0.256661	+	Esi20211222Gene20327	GO:0005615(extracellular space);GO:0052689(carboxylic ester hydrolase activity)	NA
chr37	9459490	9461990	0	50	-Inf	hypo-methylated	6.0042e-12	1.7986e-09	-	Esi20211222Gene20356	GO:0004348(glucosylceramidase activity);GO:0005764(lysosome);GO:0006629(lipid metabolic process);GO:0006665(sphingolipid metabolic process);GO:0006680(glucosylceramide catabolic process);GO:0016787(hydrolase activity)	NA
chr37	10234369	10236869	0	15	-Inf	hypo-methylated	0.00016454	0.00963754	+	Esi20211222Gene20367	NA	ko00600(Sphingolipid metabolism)
chr38	9634295	9636795	28.57	58.29	0.490136	hypo-methylated	0.0033455	0.103512	+	Esi20211222Gene20774	GO:0005789(endoplasmic reticulum membrane);GO:0006493(protein O-linked glycosylation);GO:0016773(phosphotransferase activity, alcohol group as acceptor);GO:0019200(carbohydrate kinase activity)	ko00515(Mannose type O-glycan biosyntheis)
chr38	10962039	10964539	0.34	6.13	0.0554649	hypo-methylated	0.027297	0.436686	-	Esi20211222Gene20797	GO:0005518(collagen binding);GO:0005615(extracellular space);GO:0007409(axonogenesis)	NA
chr38	10962039	10964539	0.34	6.13	0.0554649	hypo-methylated	0.027297	0.436686	-	Esi20211222Gene20798	GO:0005518(collagen binding);GO:0005615(extracellular space);GO:0007409(axonogenesis)	NA
chr38	11817421	11819921	15.43	43.54	0.354387	hypo-methylated	0.00055858	0.026262	-	Esi20211222Gene20840	GO:0003725(double-stranded RNA binding);GO:0003924(GTPase activity);GO:0005200(structural constituent of cytoskeleton);GO:0005525(GTP binding);GO:0005634(nucleus);GO:0005737(cytoplasm);GO:0005874(microtubule);GO:0007017(microtubule-based process);GO:0043209(myelin sheath);GO:0070062(extracellular exosome)	ko04145(Phagosome)
chr38	11856402	11858902	0.42	8.76	0.0479452	hypo-methylated	0.0075762	0.188118	-	Esi20211222Gene20842	GO:0005623(cell)	ko03040(Spliceosome);ko04141(Protein processing in endoplasmic reticulum);ko04144(Endocytosis);ko04213(Longevity regulating pathway - multiple species)
chr38	13694323	13696823	0	5.88	-Inf	hypo-methylated	0.018317	0.338554	+	Esi20211222Gene20903	GO:0004748(ribonucleoside-diphosphate reductase activity, thioredoxin disulfide as acceptor);GO:0005971(ribonucleoside-diphosphate reductase complex);GO:0009263(deoxyribonucleotide biosynthetic process)	NA
chr39	450126	452626	33.33	20	1.6665	hyper-methylated	0.042687	0.560311	-	Esi20211222Gene20941	GO:0000381(regulation of alternative mRNA splicing, via spliceosome);GO:0000398(mRNA splicing, via spliceosome);GO:0003676(nucleic acid binding);GO:0004386(helicase activity);GO:0005524(ATP binding);GO:0005682(U5 snRNP);GO:0030532(small nuclear ribonucleoprotein complex);GO:0034332(adherens junction organization);GO:0051642(centrosome localization)	NA
chr39	1181125	1183625	38.1	62.8	0.606688	hypo-methylated	0.028968	0.449782	+	Esi20211222Gene20997	GO:0004748(ribonucleoside-diphosphate reductase activity, thioredoxin disulfide as acceptor);GO:0005971(ribonucleoside-diphosphate reductase complex);GO:0009263(deoxyribonucleotide biosynthetic process)	NA
chr39	1231159	1233659	33.33	0	Inf	hyper-methylated	2.9541e-09	5.7356e-07	+	Esi20211222Gene21002	GO:0003824(catalytic activity);GO:0004556(alpha-amylase activity);GO:0005975(carbohydrate metabolic process);GO:0008152(metabolic process);GO:0016787(hydrolase activity);GO:0016798(hydrolase activity, acting on glycosyl bonds);GO:0043169(cation binding)	ko00500(Starch and sucrose metabolism);ko04973(Carbohydrate digestion and absorption)
chr39	1668673	1671173	4.27	23.17	0.18429	hypo-methylated	0.00052931	0.0250827	-	Esi20211222Gene21028	GO:0002181(cytoplasmic translation);GO:0003723(RNA binding);GO:0003735(structural constituent of ribosome);GO:0005840(ribosome);GO:0006412(translation);GO:0022625(cytosolic large ribosomal subunit)	ko03010(Ribosome)
chr39	2065246	2067746	100	0	Inf	hyper-methylated	8.7641e-25	1.75023e-21	-	Esi20211222Gene21056	GO:0003015(heart process);GO:0005886(plasma membrane);GO:0005887(integral component of plasma membrane);GO:0005918(septate junction);GO:0005919(pleated septate junction);GO:0007163(establishment or maintenance of cell polarity);GO:0007391(dorsal closure);GO:0008039(synaptic target recognition);GO:0008104(protein localization);GO:0008366(axon ensheathment);GO:0016080(synaptic vesicle targeting);GO…	ko04514(Cell adhesion molecules (CAMs))
chr39	4553915	4556415	1.01	44.58	0.0226559	hypo-methylated	3.6137e-10	8.41952e-08	-	Esi20211222Gene21129	GO:0003674(molecular_function);GO:0005575(cellular_component);GO:0008150(biological_process)	NA
chr39	4832640	4835140	0	20.83	-Inf	hypo-methylated	8.9823e-06	0.000824288	+	Esi20211222Gene21149	GO:0004252(serine-type endopeptidase activity)	NA
chr39	7087113	7089613	0	4.26	-Inf	hypo-methylated	0.044639	0.576731	+	Esi20211222Gene21212	GO:0001676(long-chain fatty acid metabolic process);GO:0004467(long-chain fatty acid-CoA ligase activity);GO:0005737(cytoplasm);GO:0005777(peroxisome);GO:0005783(endoplasmic reticulum);GO:0006655(phosphatidylglycerol biosynthetic process);GO:0007268(chemical synaptic transmission);GO:0007399(nervous system development);GO:0007411(axon guidance);GO:0010890(positive regulation of sequestering of tr…	ko00061(Fatty acid biosynthesis);ko00071(Fatty acid degradation);ko04146(Peroxisome)
chr39	10562825	10565325	28.1	71.29	0.394165	hypo-methylated	4.9061e-05	0.00345802	-	Esi20211222Gene21364	GO:0007224(smoothened signaling pathway);GO:0007275(multicellular organism development);GO:0007519(skeletal muscle tissue development);GO:0008015(blood circulation);GO:0009887(animal organ morphogenesis);GO:0009952(anterior/posterior pattern specification);GO:0016020(membrane);GO:0016021(integral component of membrane);GO:0021984(adenohypophysis development);GO:0031290(retinal ganglion cell axon …	NA
chr39	12565197	12567697	60.36	30.41	1.98487	hyper-methylated	0.00065749	0.0293338	-	Esi20211222Gene21433	GO:0005085(guanyl-nucleotide exchange factor activity);GO:0005089(Rho guanyl-nucleotide exchange factor activity);GO:0005515(protein binding);GO:0005829(cytosol);GO:0007186(G-protein coupled receptor signaling pathway);GO:0017048(Rho GTPase binding);GO:0030165(PDZ domain binding);GO:0030971(receptor tyrosine kinase binding);GO:0035023(regulation of Rho protein signal transduction);GO:0043065(posi…	NA
chr4	2219437	2221937	1.35	9.2	0.146739	hypo-methylated	0.019887	0.357795	+	Esi20211222Gene21518	GO:0006810(transport);GO:0030173(integral component of Golgi membrane)	NA
chr4	4376885	4379385	45.05	76.77	0.586818	hypo-methylated	0.010117	0.231598	+	Esi20211222Gene21577	GO:0003777(microtubule motor activity);GO:0005871(kinesin complex);GO:0007018(microtubule-based movement);GO:0016887(ATPase activity)	NA
chr4	9609722	9612222	0	9.09	-Inf	hypo-methylated	0.0033543	0.103512	+	Esi20211222Gene21699	GO:0005737(cytoplasm);GO:0097153(cysteine-type endopeptidase activity involved in apoptotic process)	NA
chr4	13203179	13205679	70	0	Inf	hyper-methylated	7.9772e-18	4.6465e-15	-	Esi20211222Gene21817	GO:0004553(hydrolase activity, hydrolyzing O-glycosyl compounds);GO:0005975(carbohydrate metabolic process);GO:0030246(carbohydrate binding)	ko00052(Galactose metabolism);ko00500(Starch and sucrose metabolism)
chr4	17456365	17458865	62.86	39.68	1.58417	hyper-methylated	0.010218	0.231884	+	Esi20211222Gene21938	GO:0004843(thiol-dependent ubiquitin-specific protease activity);GO:0008157(protein phosphatase 1 binding);GO:0016318(ommatidial rotation);GO:0016579(protein deubiquitination);GO:0046666(retinal cell programmed cell death);GO:0046667(compound eye retinal cell programmed cell death);GO:0046672(positive regulation of compound eye retinal cell programmed cell death)	NA
chr4	22156610	22159110	0.31	7.36	0.0421196	hypo-methylated	0.013494	0.279877	+	Esi20211222Gene22044	GO:0005415(nucleoside:sodium symporter activity);GO:0005887(integral component of plasma membrane)	ko03015(mRNA surveillance pathway)
chr4	22664651	22667151	0	6.15	-Inf	hypo-methylated	0.015834	0.311174	-	Esi20211222Gene22057	GO:0000977(RNA polymerase II regulatory region sequence-specific DNA binding);GO:0003700(DNA binding transcription factor activity);GO:0005634(nucleus);GO:0006357(regulation of transcription by RNA polymerase II)	ko00360(Phenylalanine metabolism);ko00400(Phenylalanine, tyrosine and tryptophan biosynthesis);ko00790(Folate biosynthesis)
chr4	24302007	24304507	21.74	5.88	3.69728	hyper-methylated	0.0015593	0.0580763	-	Esi20211222Gene22086	GO:0003777(microtubule motor activity);GO:0005871(kinesin complex);GO:0007018(microtubule-based movement);GO:0016887(ATPase activity)	NA
chr4	27231652	27234152	4.76	0	Inf	hyper-methylated	0.024927	0.412644	-	Esi20211222Gene22186	GO:0003777(microtubule motor activity);GO:0005871(kinesin complex);GO:0007018(microtubule-based movement);GO:0016887(ATPase activity)	ko00561(Glycerolipid metabolism);ko00564(Glycerophospholipid metabolism)
chr4	27360233	27362733	0	8.96	-Inf	hypo-methylated	0.0035889	0.108908	-	Esi20211222Gene22192	NA	ko00020(Citrate cycle (TCA cycle))
chr4	28934644	28937144	0	19.15	-Inf	hypo-methylated	2.0673e-05	0.00162357	-	Esi20211222Gene22239	GO:0004803(transposase activity);GO:0005575(cellular_component);GO:0006313(transposition, DNA-mediated)	ko00310(Lysine degradation)
chr4	30175177	30177677	4.35	15.29	0.2845	hypo-methylated	0.018888	0.344607	+	Esi20211222Gene22283	GO:0000428(DNA-directed RNA polymerase complex);GO:0003899(DNA-directed 5'-3' RNA polymerase activity)	ko00230(Purine metabolism);ko00240(Pyrimidine metabolism);ko03020(RNA polymerase)
chr4	31942774	31945274	0	9.23	-Inf	hypo-methylated	0.003119	0.098646	-	Esi20211222Gene22319	GO:0000428(DNA-directed RNA polymerase complex);GO:0003899(DNA-directed 5'-3' RNA polymerase activity)	NA
chr4	36464339	36466839	0	5.21	-Inf	hypo-methylated	0.026373	0.427039	-	Esi20211222Gene22410	GO:0005506(iron ion binding);GO:0008336(gamma-butyrobetaine dioxygenase activity);GO:0016491(oxidoreductase activity);GO:0045329(carnitine biosynthetic process);GO:0055114(oxidation-reduction process)	ko00310(Lysine degradation)
chr4	36698774	36701274	8.37	49.14	0.17033	hypo-methylated	2.3427e-07	3.1693e-05	-	Esi20211222Gene22426	GO:0004674(protein serine/threonine kinase activity);GO:0005737(cytoplasm);GO:0007165(signal transduction);GO:0043231(intracellular membrane-bounded organelle)	NA
chr40	1156253	1158753	0	4.48	-Inf	hypo-methylated	0.039472	0.53746	+	Esi20211222Gene22660	GO:0005634(nucleus);GO:0006357(regulation of transcription by RNA polymerase II);GO:0043565(sequence-specific DNA binding)	NA
chr40	1841681	1844181	0	14.29	-Inf	hypo-methylated	0.00023528	0.0128145	+	Esi20211222Gene22677	GO:0003676(nucleic acid binding);GO:0005575(cellular_component);GO:0015074(DNA integration)	NA
chr40	2716515	2719015	24.06	50.29	0.478425	hypo-methylated	0.005012	0.137741	-	Esi20211222Gene22720	GO:0000245(spliceosomal complex assembly);GO:0000974(Prp19 complex);GO:0071010(prespliceosome);GO:0071011(precatalytic spliceosome);GO:0071012(catalytic step 1 spliceosome);GO:0071013(catalytic step 2 spliceosome);GO:0071014(post-mRNA release spliceosomal complex)	ko03040(Spliceosome)
chr40	3475475	3477975	68.2	47.7	1.42977	hyper-methylated	0.027745	0.440579	-	Esi20211222Gene22779	GO:0000902(cell morphogenesis);GO:0003779(actin binding);GO:0005200(structural constituent of cytoskeleton);GO:0005737(cytoplasm);GO:0005885(Arp2/3 protein complex);GO:0006909(phagocytosis);GO:0016477(cell migration);GO:0030027(lamellipodium);GO:0030833(regulation of actin filament polymerization);GO:0034314(Arp2/3 complex-mediated actin nucleation);GO:0051015(actin filament binding)	ko04144(Endocytosis)
chr40	9174982	9177482	0	18.32	-Inf	hypo-methylated	3.1244e-05	0.00229879	+	Esi20211222Gene22970	GO:0004867(serine-type endopeptidase inhibitor activity);GO:0005575(cellular_component);GO:0030212(hyaluronan metabolic process)	NA
chr40	13390039	13392539	26.83	9.23	2.90683	hyper-methylated	0.0019545	0.0688805	+	Esi20211222Gene23055	GO:0005887(integral component of plasma membrane);GO:0006874(cellular calcium ion homeostasis);GO:0019829(cation-transporting ATPase activity);GO:0043231(intracellular membrane-bounded organelle)	NA
chr41	2092125	2094625	0	6.25	-Inf	hypo-methylated	0.015005	0.300843	-	Esi20211222Gene23133	GO:0003842(1-pyrroline-5-carboxylate dehydrogenase activity);GO:0004029(aldehyde dehydrogenase (NAD) activity)	ko00250(Alanine, aspartate and glutamate metabolism);ko00330(Arginine and proline metabolism)
chr41	2428416	2430916	0	18.18	-Inf	hypo-methylated	3.35e-05	0.0024476	-	Esi20211222Gene23147	GO:0001676(long-chain fatty acid metabolic process);GO:0004467(long-chain fatty acid-CoA ligase activity)	ko00061(Fatty acid biosynthesis);ko00071(Fatty acid degradation);ko04146(Peroxisome)
chr41	3514433	3516933	9.52	0	Inf	hyper-methylated	0.001517	0.0567529	+	Esi20211222Gene23164	NA	ko04120(Ubiquitin mediated proteolysis)
chr41	4997811	5000311	45.45	0	Inf	hyper-methylated	4.2203e-12	1.39363e-09	+	Esi20211222Gene23211	GO:0003674(molecular_function);GO:0005575(cellular_component);GO:0008150(biological_process)	NA
chr41	7461500	7464000	71.11	1.56	45.5833	hyper-methylated	4.6092e-17	2.45648e-14	-	Esi20211222Gene23294	GO:0007409(axonogenesis)	NA
chr41	13132161	13134661	0	50	-Inf	hypo-methylated	6.0042e-12	1.7986e-09	+	Esi20211222Gene23440	GO:0001054(RNA polymerase I activity);GO:0001055(RNA polymerase II activity);GO:0001056(RNA polymerase III activity);GO:0005665(DNA-directed RNA polymerase II, core complex);GO:0005666(DNA-directed RNA polymerase III complex);GO:0005736(DNA-directed RNA polymerase I complex)	NA
chr42	1162387	1164887	14.84	44.81	0.331176	hypo-methylated	0.00024279	0.0131722	-	Esi20211222Gene23486	GO:0003677(DNA binding);GO:0005634(nucleus)	NA
chr42	5886229	5888729	2.94	23.47	0.125266	hypo-methylated	0.00011563	0.00705865	-	Esi20211222Gene23624	GO:0004129(cytochrome-c oxidase activity);GO:0004311(farnesyltranstransferase activity);GO:0005739(mitochondrion);GO:0006783(heme biosynthetic process);GO:0008495(protoheme IX farnesyltransferase activity);GO:0008535(respiratory chain complex IV assembly);GO:0016021(integral component of membrane);GO:0031966(mitochondrial membrane);GO:0045333(cellular respiration);GO:0048034(heme O biosynthetic p…	ko00190(Oxidative phosphorylation);ko00860(Porphyrin and chlorophyll metabolism)
chr42	6127662	6130162	4.72	25.65	0.184016	hypo-methylated	0.00026433	0.0142121	-	Esi20211222Gene23637	NA	ko03460(Fanconi anemia pathway)
chr42	7081509	7084009	71.39	43.53	1.64002	hyper-methylated	0.0037967	0.113977	-	Esi20211222Gene23671	GO:0003964(RNA-directed DNA polymerase activity);GO:0006310(DNA recombination);GO:0009036(Type II site-specific deoxyribonuclease activity);GO:0032197(transposition, RNA-mediated);GO:0032199(reverse transcription involved in RNA-mediated transposition);GO:0046872(metal ion binding);GO:0090305(nucleic acid phosphodiester bond hydrolysis)	ko03040(Spliceosome)
chr42	7085614	7088114	64.38	35.99	1.78883	hyper-methylated	0.0018691	0.0672844	+	Esi20211222Gene23673	GO:0003674(molecular_function);GO:0005575(cellular_component);GO:0008150(biological_process)	NA
chr42	7765225	7767725	27.78	62.82	0.442216	hypo-methylated	0.0006234	0.0281735	+	Esi20211222Gene23702	GO:0003755(peptidyl-prolyl cis-trans isomerase activity)	NA
chr42	10110999	10113499	0.77	7.76	0.0992268	hypo-methylated	0.020669	0.367607	+	Esi20211222Gene23791	GO:0005415(nucleoside:sodium symporter activity);GO:0005887(integral component of plasma membrane)	NA
chr42	10262830	10265330	0	48.23	-Inf	hypo-methylated	1.4119e-11	4.11196e-09	+	Esi20211222Gene23795	GO:0004726(non-membrane spanning protein tyrosine phosphatase activity);GO:0005634(nucleus);GO:0005737(cytoplasm);GO:0035335(peptidyl-tyrosine dephosphorylation)	NA
chr43	7547835	7550335	6.25	31.96	0.195557	hypo-methylated	6.5797e-05	0.00445064	+	Esi20211222Gene23980	GO:0008654(phospholipid biosynthetic process);GO:0019915(lipid storage);GO:0030176(integral component of endoplasmic reticulum membrane);GO:0034389(lipid particle organization)	NA
chr44	3283025	3285525	2.12	9.81	0.216106	hypo-methylated	0.032978	0.485778	-	Esi20211222Gene24259	GO:0003964(RNA-directed DNA polymerase activity)	NA
chr44	4469262	4471762	0	10	-Inf	hypo-methylated	0.0020939	0.0720377	+	Esi20211222Gene24320	NA	ko04512(ECM-receptor interaction)
chr44	6663246	6665746	13.16	0	Inf	hyper-methylated	0.00019243	0.0109056	+	Esi20211222Gene24452	GO:0000723(telomere maintenance);GO:0000784(nuclear chromosome, telomeric region);GO:0003677(DNA binding);GO:0003684(damaged DNA binding);GO:0004003(ATP-dependent DNA helicase activity);GO:0005634(nucleus);GO:0006303(double-strand break repair via nonhomologous end joining);GO:0010212(response to ionizing radiation);GO:0042162(telomeric DNA binding);GO:0043564(Ku70:Ku80 complex)	ko03450(Non-homologous end-joining)
chr44	9478578	9481078	0	6.9	-Inf	hypo-methylated	0.010601	0.237873	-	Esi20211222Gene24540	GO:0003674(molecular_function);GO:0005575(cellular_component);GO:0008150(biological_process)	NA
chr44	10335216	10337716	36.96	12.96	2.85185	hyper-methylated	0.00032771	0.0169792	+	Esi20211222Gene24554	GO:0006351(transcription, DNA-templated);GO:0042800(histone methyltransferase activity (H3-K4 specific));GO:0044212(transcription regulatory region DNA binding);GO:0048188(Set1C/COMPASS complex);GO:0051568(histone H3-K4 methylation)	NA
chr44	11330654	11333154	44.44	91.67	0.484782	hypo-methylated	0.00019192	0.0108914	+	Esi20211222Gene24590	GO:0000123(histone acetyltransferase complex);GO:0002098(tRNA wobble uridine modification);GO:0004402(histone acetyltransferase activity);GO:0005737(cytoplasm);GO:0006357(regulation of transcription by RNA polymerase II);GO:0006368(transcription elongation from RNA polymerase II promoter);GO:0008023(transcription elongation factor complex);GO:0033588(Elongator holoenzyme complex)	NA
chr44	11833856	11836356	8.75	0	Inf	hyper-methylated	0.0023622	0.079635	-	Esi20211222Gene24602	GO:0004114(3',5'-cyclic-nucleotide phosphodiesterase activity);GO:0006198(cAMP catabolic process);GO:0007162(negative regulation of cell adhesion);GO:0007165(signal transduction);GO:0016020(membrane);GO:0016525(negative regulation of angiogenesis);GO:0032045(guanyl-nucleotide exchange factor complex);GO:0046872(metal ion binding);GO:0050995(negative regulation of lipid catabolic process)	ko00230(Purine metabolism)
chr45	1614225	1616725	15.68	5.89	2.66214	hyper-methylated	0.025327	0.417353	-	Esi20211222Gene24646	GO:0004459(L-lactate dehydrogenase activity);GO:0005737(cytoplasm);GO:0005975(carbohydrate metabolic process);GO:0007520(myoblast fusion);GO:0007525(somatic muscle development);GO:0019752(carboxylic acid metabolic process);GO:0055114(oxidation-reduction process)	ko00010(Glycolysis / Gluconeogenesis);ko00620(Pyruvate metabolism);ko00640(Propanoate metabolism);ko00270(Cysteine and methionine metabolism)
chr45	5322031	5324531	0	5	-Inf	hypo-methylated	0.029595	0.45397	+	Esi20211222Gene24733	GO:0000002(mitochondrial genome maintenance);GO:0005634(nucleus);GO:0005657(replication fork);GO:0005739(mitochondrion);GO:0006260(DNA replication);GO:0010521(telomerase inhibitor activity);GO:0032211(negative regulation of telomere maintenance via telomerase);GO:0032508(DNA duplex unwinding);GO:0043141(ATP-dependent 5'-3' DNA helicase activity);GO:0044806(G-quadruplex DNA unwinding);GO:0051974(n…	ko03440(Homologous recombination);ko03460(Fanconi anemia pathway)
chr45	7408915	7411415	0.99	9.52	0.103992	hypo-methylated	0.010988	0.242918	-	Esi20211222Gene24819	GO:0002116(semaphorin receptor complex);GO:0005887(integral component of plasma membrane);GO:0008045(motor neuron axon guidance);GO:0017154(semaphorin receptor activity);GO:0030334(regulation of cell migration);GO:0048841(regulation of axon extension involved in axon guidance);GO:1902287(semaphorin-plexin signaling pathway involved in axon guidance)	ko04144(Endocytosis)
chr45	8827829	8830329	0	85.71	-Inf	hypo-methylated	2.111e-19	1.47552e-16	-	Esi20211222Gene24870	GO:0004523(RNA-DNA hybrid ribonuclease activity);GO:0043137(DNA replication, removal of RNA primer)	NA
chr45	12363289	12365789	40.25	11.35	3.54626	hyper-methylated	2.419e-05	0.00186485	-	Esi20211222Gene24959	GO:0004748(ribonucleoside-diphosphate reductase activity, thioredoxin disulfide as acceptor);GO:0005971(ribonucleoside-diphosphate reductase complex);GO:0009263(deoxyribonucleotide biosynthetic process)	NA
chr46	1078370	1080870	0	6.3	-Inf	hypo-methylated	0.014608	0.2961	-	Esi20211222Gene24987	GO:0005829(cytosol);GO:0008104(protein localization);GO:0010738(regulation of protein kinase A signaling);GO:0034237(protein kinase A regulatory subunit binding)	NA
chr46	1843710	1846210	0	4.35	-Inf	hypo-methylated	0.042444	0.558174	+	Esi20211222Gene25009	GO:0001764(neuron migration);GO:0003151(outflow tract morphogenesis);GO:0007411(axon guidance);GO:0007419(ventral cord development);GO:0007426(tracheal outgrowth, open tracheal system);GO:0007432(salivary gland boundary specification);GO:0008039(synaptic target recognition);GO:0008406(gonad development);GO:0016319(mushroom body development);GO:0022409(positive regulation of cell-cell adhesion);GO…	NA
chr46	6581437	6583937	10.42	31.75	0.328189	hypo-methylated	0.0018869	0.0678153	+	Esi20211222Gene25111	GO:0004145(diamine N-acetyltransferase activity);GO:0005737(cytoplasm);GO:0009447(putrescine catabolic process);GO:0032918(spermidine acetylation);GO:0032919(spermine acetylation);GO:0032920(putrescine acetylation);GO:0046204(nor-spermidine metabolic process);GO:0070062(extracellular exosome)	ko00330(Arginine and proline metabolism);ko04216(Ferroptosis)
chr46	6590753	6593253	76.15	4.17	18.2614	hyper-methylated	1.22e-16	6.23956e-14	-	Esi20211222Gene25112	GO:0000287(magnesium ion binding);GO:0004743(pyruvate kinase activity);GO:0005737(cytoplasm);GO:0005829(cytosol);GO:0006090(pyruvate metabolic process);GO:0006096(glycolytic process);GO:0007520(myoblast fusion);GO:0007525(somatic muscle development);GO:0009744(response to sucrose);GO:0010906(regulation of glucose metabolic process);GO:0030955(potassium ion binding);GO:0043186(P granule)	ko00010(Glycolysis / Gluconeogenesis);ko00620(Pyruvate metabolism);ko00230(Purine metabolism);ko04910(Insulin signaling pathway)
chr46	6589723	6592223	51.45	6.37	8.07692	hyper-methylated	8.2603e-10	1.85252e-07	+	Esi20211222Gene25113	GO:0008080(N-acetyltransferase activity)	ko00330(Arginine and proline metabolism);ko04216(Ferroptosis)
chr46	7770594	7773094	0	4.59	-Inf	hypo-methylated	0.037127	0.518147	-	Esi20211222Gene25153	GO:0050877(nervous system process)	NA
chr46	11771887	11774387	0.5	10.81	0.0462535	hypo-methylated	0.0029353	0.0945473	-	Esi20211222Gene25302	GO:0003700(DNA binding transcription factor activity);GO:0005634(nucleus);GO:0043565(sequence-specific DNA binding);GO:0044212(transcription regulatory region DNA binding)	NA
chr46	11848994	11851494	13.67	53.01	0.257876	hypo-methylated	4.3234e-06	0.000423633	+	Esi20211222Gene25309	GO:0003674(molecular_function);GO:0005575(cellular_component);GO:0008150(biological_process)	NA
chr47	3563610	3566110	1.55	14.75	0.105085	hypo-methylated	0.0015788	0.0586983	-	Esi20211222Gene25407	GO:0005275(amine transmembrane transporter activity);GO:0005395(eye pigment precursor transporter activity);GO:0005524(ATP binding);GO:0005886(plasma membrane);GO:0006727(ommochrome biosynthetic process);GO:0006856(eye pigment precursor transport);GO:0007613(memory);GO:0008049(male courtship behavior);GO:0008558(guanine-transporting ATPase activity);GO:0015842(aminergic neurotransmitter loading i…	NA
chr47	6995928	6998428	1.75	8.87	0.197294	hypo-methylated	0.036073	0.509681	-	Esi20211222Gene25511	GO:0000981(RNA polymerase II transcription factor activity, sequence-specific DNA binding);GO:0005634(nucleus)	NA
chr47	9587336	9589836	30.77	6.25	4.9232	hyper-methylated	2.6838e-05	0.0020071	-	Esi20211222Gene25616	GO:0005042(netrin receptor activity);GO:0006915(apoptotic process);GO:0007155(cell adhesion);GO:0007399(nervous system development);GO:0007411(axon guidance);GO:0016020(membrane);GO:0016021(integral component of membrane);GO:0016358(dendrite development);GO:0021952(central nervous system projection neuron axonogenesis);GO:0021960(anterior commissure morphogenesis);GO:0030516(regulation of axon ex…	ko04514(Cell adhesion molecules (CAMs))
chr47	9902163	9904663	2.94	12.32	0.238636	hypo-methylated	0.021747	0.378659	+	Esi20211222Gene25630	GO:0004252(serine-type endopeptidase activity);GO:0006508(proteolysis)	NA
chr47	10312504	10315004	11.59	25.1	0.461753	hypo-methylated	0.038942	0.534034	-	Esi20211222Gene25645	GO:0005634(nucleus);GO:0005739(mitochondrion);GO:0030544(Hsp70 protein binding);GO:0051087(chaperone binding);GO:0070628(proteasome binding);GO:0090084(negative regulation of inclusion body assembly)	NA
chr47	10490681	10493181	0	6.82	-Inf	hypo-methylated	0.011062	0.243933	+	Esi20211222Gene25657	GO:0000981(RNA polymerase II transcription factor activity, sequence-specific DNA binding);GO:0005634(nucleus);GO:0006357(regulation of transcription by RNA polymerase II);GO:0030154(cell differentiation)	NA
chr47	11108680	11111180	2.33	20.45	0.113936	hypo-methylated	0.00024562	0.0132742	-	Esi20211222Gene25676	GO:0005654(nucleoplasm);GO:0005737(cytoplasm);GO:0007158(neuron cell-cell adhesion);GO:0008306(associative learning);GO:0009986(cell surface);GO:0022029(telencephalon cell migration);GO:0022408(negative regulation of cell-cell adhesion);GO:0030198(extracellular matrix organization);GO:0035641(locomotory exploration behavior);GO:0045121(membrane raft);GO:0048692(negative regulation of axon extensi…	ko04512(ECM-receptor interaction);ko04510(Focal adhesion)
chr48	1009268	1011768	0	16.67	-Inf	hypo-methylated	7.1195e-05	0.00469462	+	Esi20211222Gene25755	GO:0004715(non-membrane spanning protein tyrosine kinase activity);GO:0005102(receptor binding);GO:0007169(transmembrane receptor protein tyrosine kinase signaling pathway);GO:0030154(cell differentiation);GO:0031234(extrinsic component of cytoplasmic side of plasma membrane);GO:0038083(peptidyl-tyrosine autophosphorylation);GO:0042127(regulation of cell proliferation);GO:0045087(innate immune re…	NA
chr48	1189204	1191704	0	5.74	-Inf	hypo-methylated	0.019759	0.356005	-	Esi20211222Gene25762	GO:0000724(double-strand break repair via homologous recombination);GO:0003677(DNA binding);GO:0005634(nucleus);GO:0005694(chromosome);GO:0005737(cytoplasm);GO:0009378(four-way junction helicase activity);GO:0043140(ATP-dependent 3'-5' DNA helicase activity)	ko03018(RNA degradation)
chr48	8230193	8232693	0.91	13.36	0.0681138	hypo-methylated	0.0014069	0.0541308	+	Esi20211222Gene25904	GO:0003674(molecular_function);GO:0005575(cellular_component);GO:0008150(biological_process)	NA
chr49	1727350	1729850	0	7.41	-Inf	hypo-methylated	0.0080884	0.195963	-	Esi20211222Gene26104	GO:0004867(serine-type endopeptidase inhibitor activity);GO:0005576(extracellular region);GO:0019226(transmission of nerve impulse)	NA
chr49	2760023	2762523	59.09	32.24	1.83282	hyper-methylated	0.0021167	0.0727028	-	Esi20211222Gene26147	GO:0004222(metalloendopeptidase activity);GO:0005524(ATP binding);GO:0005739(mitochondrion);GO:0006508(proteolysis);GO:0007005(mitochondrion organization);GO:0008237(metallopeptidase activity);GO:0008270(zinc ion binding);GO:0016021(integral component of membrane);GO:0016887(ATPase activity)	NA
chr5	4972478	4974978	0	25	-Inf	hypo-methylated	1.1473e-06	0.000128308	-	Esi20211222Gene26509	NA	NA
chr5	8541900	8544400	46.88	21.93	2.13771	hyper-methylated	0.0012081	0.047395	+	Esi20211222Gene26626	GO:0000981(RNA polymerase II transcription factor activity, sequence-specific DNA binding);GO:0003677(DNA binding);GO:0005654(nucleoplasm);GO:0005737(cytoplasm)	NA
chr5	16303844	16306344	19.23	46.67	0.412042	hypo-methylated	0.0015861	0.0588654	-	Esi20211222Gene26809	GO:0003777(microtubule motor activity);GO:0005871(kinesin complex);GO:0007018(microtubule-based movement);GO:0016887(ATPase activity)	NA
chr5	16831077	16833577	12	26.92	0.445765	hypo-methylated	0.026347	0.427039	+	Esi20211222Gene26831	GO:0004536(deoxyribonuclease activity);GO:0006308(DNA catabolic process)	ko04621(NOD-like receptor signaling pathway)
chr5	16999819	17002319	1.65	18.39	0.0897227	hypo-methylated	0.00029705	0.0156307	-	Esi20211222Gene26839	GO:0004748(ribonucleoside-diphosphate reductase activity, thioredoxin disulfide as acceptor);GO:0005971(ribonucleoside-diphosphate reductase complex);GO:0009263(deoxyribonucleotide biosynthetic process)	ko00600(Sphingolipid metabolism);ko04142(Lysosome)
chr5	20626301	20628801	0	13.79	-Inf	hypo-methylated	0.00030284	0.0158558	+	Esi20211222Gene26912	GO:0004518(nuclease activity);GO:0005634(nucleus);GO:0005737(cytoplasm);GO:0016787(hydrolase activity);GO:0046872(metal ion binding)	NA
chr5	29493110	29495610	0	4.27	-Inf	hypo-methylated	0.04439	0.575352	+	Esi20211222Gene27114	GO:0005680(anaphase-promoting complex)	ko04120(Ubiquitin mediated proteolysis)
chr5	29534497	29536997	0	24	-Inf	hypo-methylated	1.8769e-06	0.000203394	-	Esi20211222Gene27115	GO:0016020(membrane);GO:0016021(integral component of membrane)	NA
chr5	29752999	29755499	10.26	35	0.293143	hypo-methylated	0.00047587	0.0230451	+	Esi20211222Gene27132	GO:0003676(nucleic acid binding);GO:0003723(RNA binding);GO:0003964(RNA-directed DNA polymerase activity);GO:0004523(RNA-DNA hybrid ribonuclease activity);GO:0005575(cellular_component);GO:0006278(RNA-dependent DNA biosynthetic process)	ko00230(Purine metabolism);ko00240(Pyrimidine metabolism);ko03020(RNA polymerase)
chr50	1768226	1770726	0	20	-Inf	hypo-methylated	1.3554e-05	0.00112337	-	Esi20211222Gene27285	GO:0002052(positive regulation of neuroblast proliferation);GO:0005634(nucleus);GO:0006099(tricarboxylic acid cycle);GO:0014019(neuroblast development);GO:0016360(sensory organ precursor cell fate determination);GO:0022008(neurogenesis);GO:0030536(larval feeding behavior);GO:0035326(enhancer binding);GO:0043565(sequence-specific DNA binding);GO:0046580(negative regulation of Ras protein signal tr…	NA
chr50	4971304	4973804	0	5.97	-Inf	hypo-methylated	0.017447	0.330484	-	Esi20211222Gene27413	GO:0005351(carbohydrate:proton symporter activity);GO:0005355(glucose transmembrane transporter activity);GO:0005886(plasma membrane);GO:0005887(integral component of plasma membrane);GO:0015574(trehalose transmembrane transporter activity);GO:0015771(trehalose transport);GO:0016020(membrane);GO:0016021(integral component of membrane);GO:0046323(glucose import)	NA
chr50	8969034	8971534	0	6.25	-Inf	hypo-methylated	0.015005	0.300843	-	Esi20211222Gene27597	GO:0005515(protein binding);GO:0005920(smooth septate junction);GO:0007160(cell-matrix adhesion);GO:0090528(smooth septate junction assembly)	NA
chr51	1138078	1140578	0	10	-Inf	hypo-methylated	0.0020939	0.0720377	-	Esi20211222Gene27748	GO:0005765(lysosomal membrane);GO:0005925(focal adhesion);GO:0006622(protein targeting to lysosome);GO:0016021(integral component of membrane);GO:0019899(enzyme binding);GO:0043202(lysosomal lumen);GO:0070062(extracellular exosome)	ko04142(Lysosome)
chr51	1304982	1307482	0	8.33	-Inf	hypo-methylated	0.0049857	0.137108	-	Esi20211222Gene27760	GO:0003924(GTPase activity);GO:0005200(structural constituent of cytoskeleton);GO:0005525(GTP binding);GO:0005737(cytoplasm);GO:0005874(microtubule);GO:0007017(microtubule-based process)	ko04145(Phagosome);ko04210(Apoptosis);ko04530(Tight junction);ko04540(Gap junction)
chr51	1403418	1405918	1.17	9.55	0.122513	hypo-methylated	0.013494	0.279877	+	Esi20211222Gene27773	GO:0004860(protein kinase inhibitor activity);GO:0005737(cytoplasm);GO:0006469(negative regulation of protein kinase activity);GO:0019221(cytokine-mediated signaling pathway);GO:0042059(negative regulation of epidermal growth factor receptor signaling pathway);GO:0046426(negative regulation of JAK-STAT cascade)	NA
chr51	2098675	2101175	26.64	0.93	28.6452	hyper-methylated	4.5907e-07	5.76421e-05	-	Esi20211222Gene27804	GO:0003333(amino acid transmembrane transport);GO:0015171(amino acid transmembrane transporter activity)	NA
chr51	2742660	2745160	33.33	19.23	1.73323	hyper-methylated	0.031962	0.476644	-	Esi20211222Gene27837	GO:0000932(P-body);GO:0003729(mRNA binding);GO:0005634(nucleus);GO:0006402(mRNA catabolic process);GO:0007283(spermatogenesis);GO:0008270(zinc ion binding);GO:0017148(negative regulation of translation);GO:0030718(germ-line stem cell population maintenance);GO:0045835(negative regulation of meiotic nuclear division);GO:0048471(perinuclear region of cytoplasm);GO:1900153(positive regulation of nuc…	NA
chr51	3223609	3226109	76.92	42.86	1.79468	hyper-methylated	0.00063971	0.0286999	-	Esi20211222Gene27860	GO:0005615(extracellular space);GO:0006629(lipid metabolic process);GO:0016298(lipase activity);GO:0032504(multicellular organism reproduction)	ko00100(Steroid biosynthesis);ko04142(Lysosome)
chr51	5352300	5354800	0.64	10.92	0.0586081	hypo-methylated	0.003376	0.104011	+	Esi20211222Gene27940	GO:0004004(ATP-dependent RNA helicase activity);GO:0010501(RNA secondary structure unwinding)	NA
chr51	10279476	10281976	12.5	28.96	0.43163	hypo-methylated	0.017295	0.328644	-	Esi20211222Gene28039	GO:0000166(nucleotide binding);GO:0003674(molecular_function);GO:0005575(cellular_component);GO:0008150(biological_process)	ko00130(Ubiquinone and other terpenoid-quinone biosynthesis)
chr51	10549378	10551878	3.66	12.15	0.301235	hypo-methylated	0.042687	0.560311	-	Esi20211222Gene28050	GO:0000166(nucleotide binding);GO:0001764(neuron migration);GO:0003924(GTPase activity);GO:0005515(protein binding);GO:0005525(GTP binding);GO:0005886(plasma membrane);GO:0005938(cell cortex);GO:0006897(endocytosis);GO:0007015(actin filament organization);GO:0007266(Rho protein signal transduction);GO:0008045(motor neuron axon guidance);GO:0016020(membrane);GO:0016477(cell migration);GO:0019901(p…	ko04310(Wnt signaling pathway);ko04145(Phagosome);ko04933(AGE-RAGE signaling pathway in diabetic complications)
chr52	4569267	4571767	0.85	8.95	0.0949721	hypo-methylated	0.012335	0.262591	+	Esi20211222Gene28171	GO:0003777(microtubule motor activity);GO:0005871(kinesin complex);GO:0007018(microtubule-based movement);GO:0016887(ATPase activity)	NA
chr52	8788276	8790776	0.48	16.43	0.0292149	hypo-methylated	0.00016509	0.00965627	-	Esi20211222Gene28332	GO:0006810(transport);GO:0030173(integral component of Golgi membrane)	NA
chr53	4954165	4956665	44.29	14.64	3.02527	hyper-methylated	4.6033e-05	0.00326103	+	Esi20211222Gene28531	GO:0004563(beta-N-acetylhexosaminidase activity);GO:0005575(cellular_component);GO:0006032(chitin catabolic process)	ko00520(Amino sugar and nucleotide sugar metabolism);ko00531(Glycosaminoglycan degradation);ko00603(Glycosphingolipid biosynthesis - globo and isoglobo series);ko00604(Glycosphingolipid biosynthesis - ganglio series);ko00511(Other glycan degradation);ko04142(Lysosome)
chr53	10576394	10578894	100	66.67	1.49993	hyper-methylated	0.003307	0.103512	+	Esi20211222Gene28673	GO:0005200(structural constituent of cytoskeleton);GO:0005856(cytoskeleton);GO:0008092(cytoskeletal protein binding);GO:0031032(actomyosin structure organization)	ko00230(Purine metabolism);ko00240(Pyrimidine metabolism);ko03020(RNA polymerase)
chr54	572582	575082	0	4.52	-Inf	hypo-methylated	0.038602	0.531187	-	Esi20211222Gene28758	GO:0005524(ATP binding);GO:0005739(mitochondrion);GO:0006457(protein folding);GO:0006950(response to stress);GO:0042470(melanosome);GO:0051082(unfolded protein binding)	ko04141(Protein processing in endoplasmic reticulum);ko04151(PI3K-Akt signaling pathway);ko04217(Necroptosis);ko04621(NOD-like receptor signaling pathway);ko04612(Antigen processing and presentation);ko04659(Th17 cell differentiation);ko04657(IL-17 signaling pathway);ko04915(Estrogen signaling pathway);ko04914(Progesterone-mediated oocyte maturation);ko05200(Pathways in cancer);ko05215(Prostate c…
chr54	639633	642133	53.44	24.22	2.20644	hyper-methylated	0.00037186	0.0187892	+	Esi20211222Gene28765	GO:0003674(molecular_function);GO:0003676(nucleic acid binding);GO:0005575(cellular_component);GO:0008150(biological_process)	NA
chr54	641302	643802	87.21	50.22	1.73656	hyper-methylated	0.00050354	0.0241342	+	Esi20211222Gene28766	GO:0006457(protein folding);GO:0016272(prefoldin complex);GO:0051082(unfolded protein binding)	NA
chr54	2736726	2739226	1.56	9.16	0.170306	hypo-methylated	0.025607	0.419217	-	Esi20211222Gene28861	NA	ko04120(Ubiquitin mediated proteolysis)
chr54	4879834	4882334	0	19.3	-Inf	hypo-methylated	1.9188e-05	0.00152118	+	Esi20211222Gene28979	GO:0003700(DNA binding transcription factor activity);GO:0005634(nucleus);GO:0043565(sequence-specific DNA binding)	NA
chr54	6288705	6291205	19.03	5.44	3.49816	hyper-methylated	0.003923	0.117015	+	Esi20211222Gene29054	GO:0005739(mitochondrion);GO:0008104(protein localization)	NA
chr54	10618345	10620845	0	5.97	-Inf	hypo-methylated	0.017447	0.330484	+	Esi20211222Gene29188	GO:0003713(transcription coactivator activity);GO:0005515(protein binding);GO:0005634(nucleus);GO:0006357(regulation of transcription by RNA polymerase II);GO:0006366(transcription by RNA polymerase II);GO:0007406(negative regulation of neuroblast proliferation);GO:0007517(muscle organ development);GO:0016592(mediator complex);GO:0048813(dendrite morphogenesis)	NA
chr55	3717527	3720027	100	61.48	1.62655	hyper-methylated	0.00071996	0.0316496	+	Esi20211222Gene29332	GO:0000981(RNA polymerase II transcription factor activity, sequence-specific DNA binding);GO:0003677(DNA binding);GO:0005654(nucleoplasm);GO:0005737(cytoplasm)	NA
chr55	4103369	4105869	33.72	18.64	1.80901	hyper-methylated	0.022389	0.385764	-	Esi20211222Gene29346	GO:0000027(ribosomal large subunit assembly);GO:0000956(nuclear-transcribed mRNA catabolic process);GO:0002181(cytoplasmic translation);GO:0003735(structural constituent of ribosome);GO:0005730(nucleolus);GO:0006364(rRNA processing);GO:0022625(cytosolic large ribosomal subunit);GO:0030687(preribosome, large subunit precursor);GO:0070180(large ribosomal subunit rRNA binding)	NA
chr55	7655262	7657762	0	5.56	-Inf	hypo-methylated	0.021787	0.378659	-	Esi20211222Gene29449	GO:0004930(G-protein coupled receptor activity);GO:0005887(integral component of plasma membrane);GO:0007187(G-protein coupled receptor signaling pathway, coupled to cyclic nucleotide second messenger);GO:0007218(neuropeptide signaling pathway);GO:0042923(neuropeptide binding);GO:0043005(neuron projection)	ko04080(Neuroactive ligand-receptor interaction)
chr55	9923761	9926261	25	0	Inf	hyper-methylated	2.757e-07	3.63595e-05	-	Esi20211222Gene29480	GO:0004733(pyridoxamine-phosphate oxidase activity);GO:0042823(pyridoxal phosphate biosynthetic process)	ko00750(Vitamin B6 metabolism)
chr56	2606421	2608921	83.33	25	3.3332	hyper-methylated	3.8006e-09	7.2122e-07	+	Esi20211222Gene29574	GO:0007156(homophilic cell adhesion via plasma membrane adhesion molecules);GO:0007423(sensory organ development);GO:0007476(imaginal disc-derived wing morphogenesis);GO:0030246(carbohydrate binding);GO:0035317(imaginal disc-derived wing hair organization);GO:0042067(establishment of ommatidial planar polarity);GO:0043296(apical junction complex);GO:0050821(protein stabilization)	ko04145(Phagosome)
chr56	5769281	5771781	0	9.52	-Inf	hypo-methylated	0.0026836	0.087857	-	Esi20211222Gene29668	NA	ko03015(mRNA surveillance pathway)
chr56	6292932	6295432	0	7.14	-Inf	hypo-methylated	0.0093316	0.217054	+	Esi20211222Gene29676	GO:0004322(ferroxidase activity);GO:0005381(iron ion transmembrane transporter activity);GO:0005507(copper ion binding);GO:0006826(iron ion transport);GO:0009986(cell surface);GO:0016722(oxidoreductase activity, oxidizing metal ions);GO:0031233(intrinsic component of external side of plasma membrane);GO:0033215(iron assimilation by reduction and transport);GO:0033573(high-affinity iron permease c…	NA
chr56	7108029	7110529	0	8.97	-Inf	hypo-methylated	0.0035702	0.108447	-	Esi20211222Gene29710	GO:0016020(membrane)	NA
chr56	8253982	8256482	50	5.56	8.99281	hyper-methylated	6.8619e-10	1.57254e-07	+	Esi20211222Gene29761	GO:0005215(transporter activity);GO:0005887(integral component of plasma membrane);GO:0006810(transport)	NA
chr56	9896435	9898935	0	5.36	-Inf	hypo-methylated	0.024296	0.407082	+	Esi20211222Gene29845	GO:0004035(alkaline phosphatase activity);GO:0005886(plasma membrane);GO:0016311(dephosphorylation);GO:0030016(myofibril)	ko00730(Thiamine metabolism);ko00790(Folate biosynthesis)
chr57	2241584	2244084	40.52	4.72	8.58475	hyper-methylated	3.5981e-08	5.84873e-06	+	Esi20211222Gene29971	GO:0003690(double-stranded DNA binding);GO:0046403(polynucleotide 3'-phosphatase activity);GO:0046404(ATP-dependent polydeoxyribonucleotide 5'-hydroxyl-kinase activity);GO:0098504(DNA 3' dephosphorylation involved in DNA repair);GO:0098506(polynucleotide 3' dephosphorylation)	NA
chr57	5346851	5349351	0	5	-Inf	hypo-methylated	0.029595	0.45397	-	Esi20211222Gene30084	GO:0005515(protein binding);GO:0005634(nucleus);GO:0005737(cytoplasm);GO:0007562(eclosion);GO:0010629(negative regulation of gene expression);GO:0042051(compound eye photoreceptor development);GO:0042826(histone deacetylase binding)	NA
chr57	6895680	6898180	0	7.89	-Inf	hypo-methylated	0.00628	0.164196	+	Esi20211222Gene30134	GO:0004222(metalloendopeptidase activity);GO:0005886(plasma membrane);GO:0006508(proteolysis);GO:0008233(peptidase activity);GO:0008237(metallopeptidase activity);GO:0016020(membrane);GO:0016021(integral component of membrane);GO:0016787(hydrolase activity);GO:0046872(metal ion binding)	NA
chr57	7539558	7542058	0	16.67	-Inf	hypo-methylated	7.1195e-05	0.00469462	-	Esi20211222Gene30158	GO:0006338(chromatin remodeling);GO:0006342(chromatin silencing);GO:0016575(histone deacetylation);GO:0035267(NuA4 histone acetyltransferase complex);GO:0043967(histone H4 acetylation);GO:0043968(histone H2A acetylation)	NA
chr58	5179255	5181755	2.34	12.49	0.18735	hypo-methylated	0.011378	0.249697	+	Esi20211222Gene30461	GO:0003873(6-phosphofructo-2-kinase activity);GO:0004331(fructose-2,6-bisphosphate 2-phosphatase activity);GO:0005524(ATP binding);GO:0005737(cytoplasm);GO:0006000(fructose metabolic process);GO:0006003(fructose 2,6-bisphosphate metabolic process);GO:0006096(glycolytic process);GO:0046835(carbohydrate phosphorylation)	NA
chr58	8572968	8575468	0	5	-Inf	hypo-methylated	0.029595	0.45397	+	Esi20211222Gene30566	GO:0005887(integral component of plasma membrane);GO:0022841(potassium ion leak channel activity);GO:0030322(stabilization of membrane potential);GO:0071805(potassium ion transmembrane transport)	NA
chr58	9233838	9236338	34.78	84.62	0.411014	hypo-methylated	2.0188e-05	0.00158845	+	Esi20211222Gene30599	GO:0005886(plasma membrane);GO:0006727(ommochrome biosynthetic process);GO:0006856(eye pigment precursor transport);GO:0016021(integral component of membrane);GO:0042626(ATPase activity, coupled to transmembrane movement of substances)	NA
chr59	549994	552494	39.22	10.48	3.74237	hyper-methylated	1.9368e-05	0.00153256	+	Esi20211222Gene30656	GO:0005096(GTPase activator activity);GO:0005737(cytoplasm);GO:0031235(intrinsic component of the cytoplasmic side of the plasma membrane);GO:0046580(negative regulation of Ras protein signal transduction)	ko04014(Ras signaling pathway);ko04010(MAPK signaling pathway);ko01521(EGFR tyrosine kinase inhibitor resistance)
chr59	2759134	2761634	0	6.67	-Inf	hypo-methylated	0.011983	0.256661	+	Esi20211222Gene30697	GO:0004115(3',5'-cyclic-AMP phosphodiesterase activity);GO:0005829(cytosol);GO:0007165(signal transduction);GO:0046058(cAMP metabolic process);GO:0046068(cGMP metabolic process);GO:0046331(lateral inhibition);GO:0047555(3',5'-cyclic-GMP phosphodiesterase activity)	ko00230(Purine metabolism)
chr59	5542932	5545432	25	5.77	4.33276	hyper-methylated	0.00029405	0.0154923	-	Esi20211222Gene30819	GO:0004114(3',5'-cyclic-nucleotide phosphodiesterase activity);GO:0007165(signal transduction);GO:0046872(metal ion binding)	ko00230(Purine metabolism)
chr59	6302297	6304797	8.7	1.28	6.79688	hyper-methylated	0.014831	0.299846	-	Esi20211222Gene30845	GO:0005789(endoplasmic reticulum membrane);GO:0005887(integral component of plasma membrane);GO:0006886(intracellular protein transport);GO:0006888(ER to Golgi vesicle-mediated transport);GO:0012505(endomembrane system);GO:0016021(integral component of membrane);GO:0070973(protein localization to endoplasmic reticulum exit site)	ko04141(Protein processing in endoplasmic reticulum)
chr59	8651767	8654267	4.68	20.11	0.23272	hypo-methylated	0.0030425	0.0968841	-	Esi20211222Gene30966	GO:0004514(nicotinate-nucleotide diphosphorylase (carboxylating) activity);GO:0004516(nicotinate phosphoribosyltransferase activity);GO:0005829(cytosol);GO:0006979(response to oxidative stress);GO:0009435(NAD biosynthetic process);GO:0019358(nicotinate nucleotide salvage);GO:0034355(NAD salvage)	ko00760(Nicotinate and nicotinamide metabolism)
chr59	8927684	8930184	0	45.16	-Inf	hypo-methylated	6.2308e-11	1.67505e-08	-	Esi20211222Gene30987	GO:0005525(GTP binding);GO:0005622(intracellular);GO:0007264(small GTPase mediated signal transduction)	ko04146(Peroxisome)
chr6	6614878	6617378	0	5.88	-Inf	hypo-methylated	0.018317	0.338554	+	Esi20211222Gene31183	GO:0005618(cell wall);GO:0005886(plasma membrane)	ko00640(Propanoate metabolism);ko00650(Butanoate metabolism);ko00062(Fatty acid elongation);ko00071(Fatty acid degradation);ko00280(Valine, leucine and isoleucine degradation);ko00310(Lysine degradation);ko00380(Tryptophan metabolism);ko00410(beta-Alanine metabolism)
chr6	11275623	11278123	0	6.25	-Inf	hypo-methylated	0.015005	0.300843	-	Esi20211222Gene31333	GO:0005249(voltage-gated potassium channel activity);GO:0005887(integral component of plasma membrane);GO:0042391(regulation of membrane potential)	NA
chr6	11637865	11640365	3.33	21.01	0.158496	hypo-methylated	0.00056178	0.026346	-	Esi20211222Gene31349	GO:0003779(actin binding);GO:0005509(calcium ion binding);GO:0007527(adult somatic muscle development);GO:0007629(flight behavior);GO:0010004(gastrulation involving germ band extension);GO:0030239(myofibril assembly);GO:0051014(actin filament severing);GO:0051015(actin filament binding)	ko04810(Regulation of actin cytoskeleton)
chr6	12124193	12126693	0	100	-Inf	hypo-methylated	2.2605e-22	1.82309e-19	-	Esi20211222Gene31368	GO:0004748(ribonucleoside-diphosphate reductase activity, thioredoxin disulfide as acceptor);GO:0005971(ribonucleoside-diphosphate reductase complex);GO:0009263(deoxyribonucleotide biosynthetic process)	NA
chr6	20270963	20273463	0	100	-Inf	hypo-methylated	2.2605e-22	1.82309e-19	-	Esi20211222Gene31542	GO:0005096(GTPase activator activity);GO:0005737(cytoplasm);GO:0005886(plasma membrane)	NA
chr6	25355165	25357665	41.86	3.38	12.3846	hyper-methylated	3.4601e-09	6.62601e-07	-	Esi20211222Gene31727	GO:0006351(transcription, DNA-templated);GO:0042800(histone methyltransferase activity (H3-K4 specific));GO:0044212(transcription regulatory region DNA binding);GO:0048188(Set1C/COMPASS complex);GO:0051568(histone H3-K4 methylation)	NA
chr6	26320436	26322936	50	11.11	4.50045	hyper-methylated	2.0838e-07	2.8559e-05	-	Esi20211222Gene31774	GO:0002152(bile acid conjugation);GO:0005102(receptor binding);GO:0005737(cytoplasm);GO:0005777(peroxisome);GO:0005829(cytosol);GO:0006544(glycine metabolic process);GO:0006629(lipid metabolic process);GO:0006631(fatty acid metabolic process);GO:0006637(acyl-CoA metabolic process);GO:0006699(bile acid biosynthetic process);GO:0008206(bile acid metabolic process);GO:0016290(palmitoyl-CoA hydrolase…	ko00120(Primary bile acid biosynthesis);ko01040(Biosynthesis of unsaturated fatty acids);ko00430(Taurine and hypotaurine metabolism);ko04146(Peroxisome);ko04976(Bile secretion)
chr60	867612	870112	36.89	100	0.3689	hypo-methylated	3.8792e-07	4.92988e-05	+	Esi20211222Gene31922	GO:0000166(nucleotide binding);GO:0000943(retrotransposon nucleocapsid);GO:0003677(DNA binding);GO:0003723(RNA binding);GO:0003824(catalytic activity);GO:0003887(DNA-directed DNA polymerase activity);GO:0003964(RNA-directed DNA polymerase activity);GO:0004190(aspartic-type endopeptidase activity);GO:0004518(nuclease activity);GO:0004519(endonuclease activity);GO:0004523(RNA-DNA hybrid ribonucleas…	ko04621(NOD-like receptor signaling pathway)
chr60	2989354	2991854	0	8.7	-Inf	hypo-methylated	0.0041094	0.120856	-	Esi20211222Gene31982	GO:0004725(protein tyrosine phosphatase activity);GO:0005575(cellular_component);GO:0006470(protein dephosphorylation)	NA
chr61	2031221	2033721	0	26.53	-Inf	hypo-methylated	5.4098e-07	6.75227e-05	+	Esi20211222Gene32254	GO:0003674(molecular_function);GO:0007561(imaginal disc eversion);GO:0019898(extrinsic component of membrane)	NA
chr61	6028914	6031414	2.86	20	0.143	hypo-methylated	0.00055059	0.0259737	+	Esi20211222Gene32424	GO:0000904(cell morphogenesis involved in differentiation);GO:0001736(establishment of planar polarity);GO:0001737(establishment of imaginal disc-derived wing hair orientation);GO:0005509(calcium ion binding);GO:0005515(protein binding);GO:0005887(integral component of plasma membrane);GO:0007156(homophilic cell adhesion via plasma membrane adhesion molecules);GO:0007157(heterophilic cell-cell ad…	NA
chr61	6537435	6539935	3.19	16.92	0.188534	hypo-methylated	0.0032858	0.103144	+	Esi20211222Gene32458	GO:0003723(RNA binding);GO:0003735(structural constituent of ribosome);GO:0006412(translation);GO:0022625(cytosolic large ribosomal subunit)	ko03010(Ribosome)
chr62	3094584	3097084	10.94	24.43	0.44781	hypo-methylated	0.035229	0.502699	-	Esi20211222Gene32639	GO:0003676(nucleic acid binding);GO:0004190(aspartic-type endopeptidase activity);GO:0006508(proteolysis);GO:0015074(DNA integration)	ko04621(NOD-like receptor signaling pathway)
chr62	4720327	4722827	17.5	2.13	8.21596	hyper-methylated	0.00032794	0.0169792	+	Esi20211222Gene32682	GO:0003964(RNA-directed DNA polymerase activity);GO:0006310(DNA recombination);GO:0009036(Type II site-specific deoxyribonuclease activity);GO:0032197(transposition, RNA-mediated);GO:0032199(reverse transcription involved in RNA-mediated transposition);GO:0046872(metal ion binding);GO:0090305(nucleic acid phosphodiester bond hydrolysis)	NA
chr62	5856775	5859275	25	7.89	3.16857	hyper-methylated	0.0016767	0.0615201	+	Esi20211222Gene32713	GO:0003677(DNA binding);GO:0005634(nucleus);GO:0005654(nucleoplasm);GO:0006338(chromatin remodeling);GO:0006355(regulation of transcription, DNA-templated);GO:0006357(regulation of transcription by RNA polymerase II);GO:0007379(segment specification);GO:0007406(negative regulation of neuroblast proliferation);GO:0007476(imaginal disc-derived wing morphogenesis);GO:0007480(imaginal disc-derived le…	NA
chr62	7038341	7040841	0	11.11	-Inf	hypo-methylated	0.0011834	0.0467236	+	Esi20211222Gene32774	GO:0000301(retrograde transport, vesicle recycling within Golgi);GO:0006890(retrograde vesicle-mediated transport, Golgi to ER);GO:0007030(Golgi organization);GO:0017119(Golgi transport complex);GO:0048213(Golgi vesicle prefusion complex stabilization)	NA
chr62	7732183	7734683	37.57	67.9	0.553314	hypo-methylated	0.0075334	0.187499	+	Esi20211222Gene32802	GO:0003906(DNA-(apurinic or apyrimidinic site) lyase activity);GO:0005634(nucleus);GO:0005739(mitochondrion);GO:0006284(base-excision repair);GO:0008081(phosphoric diester hydrolase activity)	ko03410(Base excision repair)
chr63	2330512	2333012	0	13.61	-Inf	hypo-methylated	0.00033169	0.0171311	+	Esi20211222Gene32894	GO:0008210(estrogen metabolic process);GO:0045600(positive regulation of fat cell differentiation);GO:0047894(flavonol 3-sulfotransferase activity);GO:0050294(steroid sulfotransferase activity);GO:0051923(sulfation)	NA
chr63	2794867	2797367	3.7	22.5	0.164444	hypo-methylated	0.00040988	0.0203186	+	Esi20211222Gene32907	GO:0004601(peroxidase activity);GO:0006979(response to oxidative stress);GO:0020037(heme binding);GO:0055114(oxidation-reduction process)	NA
chr63	2849701	2852201	0	8.7	-Inf	hypo-methylated	0.0041094	0.120856	-	Esi20211222Gene32911	GO:0004601(peroxidase activity);GO:0006979(response to oxidative stress);GO:0020037(heme binding);GO:0055114(oxidation-reduction process)	NA
chr63	2886030	2888530	18.37	8.47	2.16883	hyper-methylated	0.039972	0.540582	-	Esi20211222Gene32912	GO:0004601(peroxidase activity);GO:0006979(response to oxidative stress);GO:0020037(heme binding);GO:0055114(oxidation-reduction process)	NA
chr63	5459164	5461664	47.54	87.18	0.545309	hypo-methylated	0.0019503	0.0688482	-	Esi20211222Gene32968	GO:0004536(deoxyribonuclease activity);GO:0006308(DNA catabolic process)	NA
chr64	2037252	2039752	43.18	13.64	3.16569	hyper-methylated	3.6659e-05	0.00265987	+	Esi20211222Gene33126	GO:0003713(transcription coactivator activity);GO:0005634(nucleus);GO:0006366(transcription by RNA polymerase II)	NA
chr64	2366460	2368960	63.89	12.5	5.1112	hyper-methylated	9.2197e-10	2.0458e-07	+	Esi20211222Gene33145	GO:0000166(nucleotide binding);GO:0003924(GTPase activity);GO:0005200(structural constituent of cytoskeleton);GO:0005525(GTP binding);GO:0005737(cytoplasm);GO:0005856(cytoskeleton);GO:0005874(microtubule);GO:0007017(microtubule-based process)	ko04145(Phagosome);ko04540(Gap junction)
chr64	3287225	3289725	0	5.92	-Inf	hypo-methylated	0.017925	0.336048	+	Esi20211222Gene33202	GO:0005737(cytoplasm);GO:0031625(ubiquitin protein ligase binding);GO:0061630(ubiquitin protein ligase activity)	NA
chr64	3640457	3642957	31.17	11.88	2.62374	hyper-methylated	0.0017995	0.0651143	+	Esi20211222Gene33224	GO:0005150(interleukin-1, Type I receptor binding);GO:0005515(protein binding);GO:0005576(extracellular region);GO:0005737(cytoplasm);GO:0005829(cytosol);GO:0006914(autophagy);GO:0006954(inflammatory response);GO:0007165(signal transduction);GO:0007267(cell-cell signaling);GO:0016310(phosphorylation);GO:0016604(nuclear body);GO:0019900(kinase binding);GO:0030855(epithelial cell differentiation);G…	NA
chr64	5913062	5915562	25.78	3.32	7.76506	hyper-methylated	1.6075e-05	0.00129895	+	Esi20211222Gene33324	GO:0003964(RNA-directed DNA polymerase activity);GO:0006310(DNA recombination);GO:0009036(Type II site-specific deoxyribonuclease activity);GO:0032197(transposition, RNA-mediated);GO:0032199(reverse transcription involved in RNA-mediated transposition);GO:0046872(metal ion binding);GO:0090305(nucleic acid phosphodiester bond hydrolysis)	NA
chr64	6732293	6734793	0	4.17	-Inf	hypo-methylated	0.046954	0.590629	+	Esi20211222Gene33356	GO:0004500(dopamine beta-monooxygenase activity);GO:0005507(copper ion binding);GO:0005615(extracellular space);GO:0005737(cytoplasm);GO:0005829(cytosol);GO:0006589(octopamine biosynthetic process);GO:0016715(oxidoreductase activity, acting on paired donors, with incorporation or reduction of molecular oxygen, reduced ascorbate as one donor, and incorporation of one atom of oxygen);GO:0030667(sec…	NA
chr65	1615105	1617605	100	0	Inf	hyper-methylated	8.7641e-25	1.75023e-21	-	Esi20211222Gene33445	GO:0003777(microtubule motor activity);GO:0005871(kinesin complex);GO:0007018(microtubule-based movement);GO:0016887(ATPase activity)	ko04340(Hedgehog signaling pathway)
chr65	5862871	5865371	7.54	0.24	31.4167	hyper-methylated	0.0070425	0.178499	-	Esi20211222Gene33627	GO:0003729(mRNA binding);GO:0005515(protein binding);GO:0005737(cytoplasm);GO:0005794(Golgi apparatus);GO:0005829(cytosol);GO:0007293(germarium-derived egg chamber formation);GO:0007294(germarium-derived oocyte fate determination);GO:0007309(oocyte axis specification);GO:0007312(oocyte nucleus migration involved in oocyte dorsal/ventral axis specification);GO:0008103(oocyte microtubule cytoskelet…	NA
chr65	5998943	6001443	25	70.59	0.354158	hypo-methylated	1.1015e-05	0.000960999	-	Esi20211222Gene33634	GO:0000380(alternative mRNA splicing, via spliceosome);GO:0006351(transcription, DNA-templated);GO:0006355(regulation of transcription, DNA-templated);GO:0010494(cytoplasmic stress granule);GO:0016607(nuclear speck);GO:0031175(neuron projection development);GO:0043021(ribonucleoprotein complex binding);GO:0043484(regulation of RNA splicing);GO:0048814(regulation of dendrite morphogenesis);GO:0071…	ko03040(Spliceosome)
chr66	3175693	3178193	0	32.63	-Inf	hypo-methylated	2.7364e-08	4.51808e-06	+	Esi20211222Gene33850	GO:0000122(negative regulation of transcription by RNA polymerase II);GO:0003682(chromatin binding);GO:0005164(tumor necrosis factor receptor binding);GO:0005777(peroxisome);GO:0005829(cytosol);GO:0008270(zinc ion binding);GO:0016235(aggresome);GO:0031625(ubiquitin protein ligase binding);GO:0032088(negative regulation of NF-kappaB transcription factor activity);GO:0035098(ESC/E(Z) complex);GO:00…	ko04120(Ubiquitin mediated proteolysis)
chr66	4687352	4689852	74.14	51.52	1.43905	hyper-methylated	0.019975	0.358609	-	Esi20211222Gene33934	GO:0000977(RNA polymerase II regulatory region sequence-specific DNA binding);GO:0003700(DNA binding transcription factor activity);GO:0045893(positive regulation of transcription, DNA-templated)	ko04013(MAPK signaling pathway - fly)
chr67	3927528	3930028	100	75	1.33333	hyper-methylated	0.024181	0.405479	+	Esi20211222Gene34139	GO:0003723(RNA binding);GO:0005634(nucleus);GO:0009982(pseudouridine synthase activity);GO:0031119(tRNA pseudouridine synthesis);GO:1990481(mRNA pseudouridine synthesis)	NA
chr68	1072864	1075364	6.5	18.14	0.358324	hypo-methylated	0.027144	0.434989	-	Esi20211222Gene34261	NA	ko00515(Mannose type O-glycan biosyntheis)
chr68	1202551	1205051	13.16	32.74	0.401955	hypo-methylated	0.0068302	0.175841	+	Esi20211222Gene34268	NA	ko00260(Glycine, serine and threonine metabolism);ko00330(Arginine and proline metabolism);ko00340(Histidine metabolism);ko00350(Tyrosine metabolism);ko00360(Phenylalanine metabolism);ko00380(Tryptophan metabolism);ko00982(Drug metabolism - cytochrome P450)
chr68	3605815	3608315	0	6.06	-Inf	hypo-methylated	0.016621	0.321074	-	Esi20211222Gene34406	NA	ko02010(ABC transporters)
chr69	151031	153531	0	11.76	-Inf	hypo-methylated	0.00084885	0.0359224	-	Esi20211222Gene34500	GO:0004222(metalloendopeptidase activity);GO:0005737(cytoplasm);GO:0005886(plasma membrane);GO:0006508(proteolysis);GO:0007155(cell adhesion);GO:0008233(peptidase activity);GO:0008270(zinc ion binding);GO:0009566(fertilization);GO:0010954(positive regulation of protein processing);GO:0030133(transport vesicle);GO:0060468(prevention of polyspermy);GO:0060473(cortical granule);GO:0070001(aspartic-t…	NA
chr69	1731194	1733694	0	8.33	-Inf	hypo-methylated	0.0049857	0.137108	+	Esi20211222Gene34598	GO:0005230(extracellular ligand-gated ion channel activity);GO:0005254(chloride channel activity);GO:0005887(integral component of plasma membrane);GO:0006821(chloride transport);GO:0007165(signal transduction);GO:0007268(chemical synaptic transmission);GO:0009636(response to toxic substance);GO:0016021(integral component of membrane);GO:0019182(histamine-gated chloride channel activity);GO:00191…	NA
chr69	4074013	4076513	0	6.45	-Inf	hypo-methylated	0.013479	0.279843	+	Esi20211222Gene34659	GO:0000122(negative regulation of transcription by RNA polymerase II);GO:0000139(Golgi membrane);GO:0000278(mitotic cell cycle);GO:0000976(transcription regulatory region sequence-specific DNA binding);GO:0000977(RNA polymerase II regulatory region sequence-specific DNA binding);GO:0003677(DNA binding);GO:0005634(nucleus);GO:0006355(regulation of transcription, DNA-templated);GO:0007417(central n…	NA
chr7	915927	918427	10.16	88.94	0.114234	hypo-methylated	2.1156e-14	9.33937e-12	-	Esi20211222Gene34717	GO:0000981(RNA polymerase II transcription factor activity, sequence-specific DNA binding);GO:0003677(DNA binding);GO:0005654(nucleoplasm);GO:0005737(cytoplasm)	ko00270(Cysteine and methionine metabolism)
chr7	3582149	3584649	50.25	14.12	3.55878	hyper-methylated	2.2949e-06	0.000245519	+	Esi20211222Gene34823	GO:0000346(transcription export complex);GO:0016973(poly(A)+ mRNA export from nucleus);GO:0046872(metal ion binding)	NA
chr7	4030932	4033432	0.42	9.51	0.044164	hypo-methylated	0.0051241	0.140088	-	Esi20211222Gene34832	GO:0000981(RNA polymerase II transcription factor activity, sequence-specific DNA binding);GO:0003677(DNA binding);GO:0005654(nucleoplasm);GO:0005737(cytoplasm)	NA
chr7	4226843	4229343	2.01	17.22	0.116725	hypo-methylated	0.00081014	0.0346337	+	Esi20211222Gene34841	GO:0003674(molecular_function);GO:0005575(cellular_component);GO:0008150(biological_process)	NA
chr7	8872301	8874801	10.34	1.9	5.44211	hyper-methylated	0.012091	0.258336	-	Esi20211222Gene34965	GO:0004826(phenylalanine-tRNA ligase activity);GO:0005737(cytoplasm);GO:0006432(phenylalanyl-tRNA aminoacylation);GO:0070042(rRNA (uridine-N3-)-methyltransferase activity);GO:0070475(rRNA base methylation)	NA
chr7	18420913	18423413	7.14	73.68	0.0969055	hypo-methylated	8.2146e-13	2.99569e-10	+	Esi20211222Gene35284	GO:0006397(mRNA processing)	ko03015(mRNA surveillance pathway)
chr7	20135727	20138227	72.73	49.76	1.46162	hyper-methylated	0.01729	0.328644	-	Esi20211222Gene35349	GO:0004252(serine-type endopeptidase activity);GO:0005739(mitochondrion);GO:0006508(proteolysis)	NA
chr7	20729240	20731740	0.63	7.59	0.083004	hypo-methylated	0.018788	0.343625	+	Esi20211222Gene35368	GO:0005794(Golgi apparatus)	NA
chr7	21417205	21419705	37.5	64.29	0.583294	hypo-methylated	0.017351	0.329467	+	Esi20211222Gene35391	GO:0005634(nucleus);GO:0006355(regulation of transcription, DNA-templated)	NA
chr7	26972651	26975151	100	50	2	hyper-methylated	9.8309e-06	0.000877209	-	Esi20211222Gene35566	GO:0005615(extracellular space);GO:0008045(motor neuron axon guidance);GO:0008449(N-acetylglucosamine-6-sulfatase activity);GO:0016201(synaptic target inhibition);GO:0030178(negative regulation of Wnt signaling pathway);GO:0030202(heparin metabolic process);GO:0042059(negative regulation of epidermal growth factor receptor signaling pathway);GO:0045879(negative regulation of smoothened signaling …	NA
chr7	30261986	30264486	4	16.04	0.249377	hypo-methylated	0.010242	0.232098	+	Esi20211222Gene35664	GO:0000453(enzyme-directed rRNA 2'-O-methylation);GO:0000463(maturation of LSU-rRNA from tricistronic rRNA transcript (SSU-rRNA, 5.8S rRNA, LSU-rRNA));GO:0000466(maturation of 5.8S rRNA from tricistronic rRNA transcript (SSU-rRNA, 5.8S rRNA, LSU-rRNA));GO:0005515(protein binding);GO:0005634(nucleus);GO:0005730(nucleolus);GO:0008650(rRNA (uridine-2'-O-)-methyltransferase activity);GO:0016435(rRNA …	NA
chr70	1884709	1887209	0	20	-Inf	hypo-methylated	1.3554e-05	0.00112337	+	Esi20211222Gene35737	GO:0005887(integral component of plasma membrane);GO:0007189(adenylate cyclase-activating G-protein coupled receptor signaling pathway);GO:0007190(activation of adenylate cyclase activity);GO:0008528(G-protein coupled peptide receptor activity);GO:0009755(hormone-mediated signaling pathway)	NA
chr70	1982655	1985155	0	9.68	-Inf	hypo-methylated	0.0024703	0.0823525	+	Esi20211222Gene35745	GO:0000165(MAPK cascade);GO:0003700(DNA binding transcription factor activity);GO:0005654(nucleoplasm);GO:0005730(nucleolus);GO:0006338(chromatin remodeling);GO:0006879(cellular iron ion homeostasis);GO:0006974(cellular response to DNA damage stimulus);GO:0010332(response to gamma radiation);GO:0032204(regulation of telomere maintenance);GO:0043280(positive regulation of cysteine-type endopeptida…	ko04310(Wnt signaling pathway);ko04350(TGF-beta signaling pathway);ko04391(Hippo signaling pathway -fly)
chr70	2695703	2698203	7.58	31.37	0.241632	hypo-methylated	0.00027066	0.0144967	+	Esi20211222Gene35765	GO:0000981(RNA polymerase II transcription factor activity, sequence-specific DNA binding);GO:0003677(DNA binding);GO:0005654(nucleoplasm);GO:0005737(cytoplasm)	ko04146(Peroxisome)
chr72	2790670	2793170	57.89	0	Inf	hyper-methylated	5.2534e-15	2.42107e-12	-	Esi20211222Gene36113	GO:0005337(nucleoside transmembrane transporter activity);GO:0005886(plasma membrane);GO:0005887(integral component of plasma membrane);GO:0007268(chemical synaptic transmission);GO:0008306(associative learning);GO:0015858(nucleoside transport);GO:0016021(integral component of membrane);GO:0090281(negative regulation of calcium ion import);GO:1901642(nucleoside transmembrane transport)	NA
chr72	2807132	2809632	78.57	49.06	1.60151	hyper-methylated	0.0034588	0.105802	+	Esi20211222Gene36114	GO:0003700(DNA binding transcription factor activity);GO:0006355(regulation of transcription, DNA-templated)	NA
chr72	2934394	2936894	0	100	-Inf	hypo-methylated	2.2605e-22	1.82309e-19	+	Esi20211222Gene36119	GO:0008146(sulfotransferase activity);GO:0016021(integral component of membrane);GO:0016051(carbohydrate biosynthetic process)	ko00532(Glycosaminoglycan biosynthesis - chondroitin sulfate / dermatan sulfate)
chr72	2973158	2975658	0	33.33	-Inf	hypo-methylated	1.9451e-08	3.24994e-06	-	Esi20211222Gene36121	GO:0003954(NADH dehydrogenase activity);GO:0005747(mitochondrial respiratory chain complex I);GO:0006120(mitochondrial electron transport, NADH to ubiquinone);GO:0008137(NADH dehydrogenase (ubiquinone) activity)	ko00190(Oxidative phosphorylation)
chr72	3326905	3329405	68.18	35.71	1.90927	hyper-methylated	0.00052614	0.024989	+	Esi20211222Gene36142	GO:0004965(G-protein coupled GABA receptor activity);GO:0005887(integral component of plasma membrane);GO:0007186(G-protein coupled receptor signaling pathway);GO:0007194(negative regulation of adenylate cyclase activity);GO:0007214(gamma-aminobutyric acid signaling pathway);GO:0016021(integral component of membrane);GO:0031631(negative regulation of synaptic vesicle fusion to presynaptic active …	ko04080(Neuroactive ligand-receptor interaction)
chr8	569271	571771	61.54	1.96	31.398	hyper-methylated	1.3739e-14	6.19555e-12	+	Esi20211222Gene36303	GO:0003677(DNA binding);GO:0005634(nucleus)	NA
chr8	4281029	4283529	0	7.48	-Inf	hypo-methylated	0.0077946	0.191949	-	Esi20211222Gene36413	GO:0004721(phosphoprotein phosphatase activity);GO:0004725(protein tyrosine phosphatase activity);GO:0006470(protein dephosphorylation);GO:0016020(membrane);GO:0016021(integral component of membrane);GO:0016311(dephosphorylation);GO:0016787(hydrolase activity);GO:0016791(phosphatase activity);GO:0060027(convergent extension involved in gastrulation)	NA
chr8	9862175	9864675	18.52	0	Inf	hyper-methylated	9.7155e-06	0.000876234	-	Esi20211222Gene36545	NA	ko03440(Homologous recombination);ko03460(Fanconi anemia pathway)
chr8	13654170	13656670	8.14	31.19	0.260981	hypo-methylated	0.00045741	0.0222281	+	Esi20211222Gene36618	GO:0003777(microtubule motor activity);GO:0005515(protein binding);GO:0005871(kinesin complex);GO:0007018(microtubule-based movement);GO:0046843(dorsal appendage formation);GO:0051726(regulation of cell cycle)	NA
chr8	14451048	14453548	0	33.33	-Inf	hypo-methylated	1.9451e-08	3.24994e-06	+	Esi20211222Gene36641	GO:0005737(cytoplasm);GO:0006226(dUMP biosynthetic process);GO:0010139(pyrimidine deoxyribonucleotide salvage);GO:0030431(sleep)	NA
chr8	15892551	15895051	0	8.57	-Inf	hypo-methylated	0.0043978	0.126325	-	Esi20211222Gene36681	GO:0000978(RNA polymerase II proximal promoter sequence-specific DNA binding);GO:0001889(liver development);GO:0003677(DNA binding);GO:0005634(nucleus);GO:0005654(nucleoplasm);GO:0006366(transcription by RNA polymerase II);GO:0006955(immune response);GO:0008134(transcription factor binding);GO:0016071(mRNA metabolic process);GO:0030183(B cell differentiation);GO:0042267(natural killer cell mediat…	NA
chr8	25613763	25616263	0	6.12	-Inf	hypo-methylated	0.016092	0.314623	-	Esi20211222Gene36902	GO:0001751(compound eye photoreceptor cell differentiation);GO:0005783(endoplasmic reticulum);GO:0005794(Golgi apparatus);GO:0005886(plasma membrane);GO:0006888(ER to Golgi vesicle-mediated transport);GO:0007173(epidermal growth factor receptor signaling pathway);GO:0007421(stomatogastric nervous system development);GO:0007476(imaginal disc-derived wing morphogenesis);GO:0016020(membrane);GO:0016…	NA
chr8	25781745	25784245	0	31	-Inf	hypo-methylated	6.0634e-08	9.48832e-06	+	Esi20211222Gene36912	GO:0003824(catalytic activity);GO:0005575(cellular_component);GO:0009226(nucleotide-sugar biosynthetic process);GO:0016491(oxidoreductase activity);GO:0050662(coenzyme binding)	ko00051(Fructose and mannose metabolism);ko00520(Amino sugar and nucleotide sugar metabolism)
chr8	28742811	28745311	100	16.67	5.9988	hyper-methylated	1.1026e-15	5.57119e-13	+	Esi20211222Gene36996	GO:0006338(chromatin remodeling);GO:0006342(chromatin silencing);GO:0016575(histone deacetylation);GO:0035267(NuA4 histone acetyltransferase complex);GO:0043967(histone H4 acetylation);GO:0043968(histone H2A acetylation)	NA
chr9	321567	324067	7.41	0	Inf	hyper-methylated	0.0051424	0.140222	-	Esi20211222Gene37008	NA	ko00020(Citrate cycle (TCA cycle))
chr9	2442679	2445179	0	13.43	-Inf	hypo-methylated	0.00036332	0.018469	-	Esi20211222Gene37072	GO:0003676(nucleic acid binding);GO:0003723(RNA binding);GO:0003964(RNA-directed DNA polymerase activity);GO:0004523(RNA-DNA hybrid ribonuclease activity);GO:0005575(cellular_component);GO:0006278(RNA-dependent DNA biosynthetic process)	NA
chr9	3626802	3629302	30.77	12.63	2.43626	hyper-methylated	0.0033282	0.103512	+	Esi20211222Gene37175	GO:0003723(RNA binding);GO:0003964(RNA-directed DNA polymerase activity);GO:0005737(cytoplasm);GO:0006278(RNA-dependent DNA biosynthetic process);GO:0015074(DNA integration)	ko04010(MAPK signaling pathway);ko04510(Focal adhesion)
chr9	6703399	6705899	0	8.33	-Inf	hypo-methylated	0.0049857	0.137108	-	Esi20211222Gene37251	GO:0006351(transcription, DNA-templated);GO:0042800(histone methyltransferase activity (H3-K4 specific));GO:0044212(transcription regulatory region DNA binding);GO:0048188(Set1C/COMPASS complex);GO:0051568(histone H3-K4 methylation)	NA
chr9	6744727	6747227	18.18	0	Inf	hyper-methylated	1.1726e-05	0.00100978	+	Esi20211222Gene37253	GO:0006338(chromatin remodeling);GO:0006342(chromatin silencing);GO:0016575(histone deacetylation);GO:0035267(NuA4 histone acetyltransferase complex);GO:0043967(histone H4 acetylation);GO:0043968(histone H2A acetylation)	ko00260(Glycine, serine and threonine metabolism);ko00310(Lysine degradation);ko04146(Peroxisome)
chr9	7772720	7775220	0	9.62	-Inf	hypo-methylated	0.0025482	0.0845225	+	Esi20211222Gene37294	GO:0006629(lipid metabolic process);GO:0016298(lipase activity);GO:0016788(hydrolase activity, acting on ester bonds);GO:0022416(chaeta development);GO:0034338(short-chain carboxylesterase activity);GO:0035220(wing disc development);GO:0036126(sperm flagellum);GO:0043401(steroid hormone mediated signaling pathway);GO:0044255(cellular lipid metabolic process);GO:0046464(acylglycerol catabolic proc…	NA
chr9	10256051	10258551	18.18	68.29	0.266218	hypo-methylated	2.8146e-07	3.68871e-05	-	Esi20211222Gene37377	GO:0003700(DNA binding transcription factor activity);GO:0005634(nucleus);GO:0006355(regulation of transcription, DNA-templated);GO:0006366(transcription by RNA polymerase II);GO:0007165(signal transduction);GO:0007275(multicellular organism development);GO:0043565(sequence-specific DNA binding);GO:0044212(transcription regulatory region DNA binding)	NA
chr9	10303011	10305511	0	100	-Inf	hypo-methylated	2.2605e-22	1.82309e-19	-	Esi20211222Gene37379	GO:0004176(ATP-dependent peptidase activity);GO:0005524(ATP binding);GO:0005759(mitochondrial matrix);GO:0006508(proteolysis);GO:0030163(protein catabolic process)	NA
chr9	19325468	19327968	0	16.67	-Inf	hypo-methylated	7.1195e-05	0.00469462	+	Esi20211222Gene37661	GO:0003729(mRNA binding);GO:0005849(mRNA cleavage factor complex);GO:0006378(mRNA polyadenylation);GO:0006397(mRNA processing);GO:0016787(hydrolase activity);GO:0017091(AU-rich element binding)	ko03015(mRNA surveillance pathway)
chr9	24083792	24086292	0.61	7.08	0.0861582	hypo-methylated	0.023957	0.402366	-	Esi20211222Gene37793	GO:0002184(cytoplasmic translational termination);GO:0003747(translation release factor activity);GO:0003924(GTPase activity);GO:0018444(translation release factor complex)	ko03015(mRNA surveillance pathway)
