# Supplementary material for: DNA Methylation Patterns Provide Insights into the Epigenetic Regulation of Intersex Formation in the Chinese Mitten Crab (Eriocheir sinensis)
Source: Int J Mol Sci. 2025 Mar 30;26(7):3224. doi: 10.3390/ijms26073224 (PMC11989155; doi:10.3390/ijms26073224)
Supplement: Supplementary file 1 [file ijms-26-03224-s001.zip › Supplementary File/Table S3 cm vs. mm promoter DMGs.xlsx]

## Sheet: Sheet1
			cm	mm
chr	start	end	mean_methy_level_c_m_1	mean_methy_level_m_m	fold-change	hyper/hypo	pvalue	FDR	strand	GeneSymbol	GO	KEGG
chr1	4727795	4730295	100	0	Inf	hyper-methylated	1.4226e-22	1.16982e-19	-	Esi20211222Gene00134	GO:0004725(protein tyrosine phosphatase activity);GO:0005856(cytoskeleton);GO:0035335(peptidyl-tyrosine dephosphorylation)	NA
chr1	11876162	11878662	19.38	34.46	0.562391	hypo-methylated	0.02628	0.442268	-	Esi20211222Gene00356	GO:0003964(RNA-directed DNA polymerase activity);GO:0006310(DNA recombination);GO:0009036(Type II site-specific deoxyribonuclease activity);GO:0032197(transposition, RNA-mediated);GO:0032199(reverse transcription involved in RNA-mediated transposition);GO:0046872(metal ion binding);GO:0090305(nucleic acid phosphodiester bond hydrolysis)	NA
chr1	16230064	16232564	21.11	5.75	3.6713	hyper-methylated	0.0044124	0.127268	-	Esi20211222Gene00482	GO:0003777(microtubule motor activity);GO:0005871(kinesin complex);GO:0007018(microtubule-based movement);GO:0016887(ATPase activity)	NA
chr1	21665514	21668014	2.63	13.73	0.191551	hypo-methylated	0.0045584	0.130239	-	Esi20211222Gene00658	GO:0004518(nuclease activity);GO:0005634(nucleus);GO:0005737(cytoplasm);GO:0016787(hydrolase activity);GO:0046872(metal ion binding)	NA
chr1	21713651	21716151	3.92	14.52	0.269972	hypo-methylated	0.010275	0.238601	+	Esi20211222Gene00661	GO:0000977(RNA polymerase II regulatory region sequence-specific DNA binding);GO:0003700(DNA binding transcription factor activity);GO:0005634(nucleus);GO:0006357(regulation of transcription by RNA polymerase II)	ko03010(Ribosome)
chr1	23901032	23903532	52	17.65	2.94618	hyper-methylated	8.5675e-05	0.00547719	-	Esi20211222Gene00716	NA	ko04330(Notch signaling pathway)
chr1	28027190	28029690	1.19	8.09	0.147095	hypo-methylated	0.019561	0.361817	+	Esi20211222Gene00841	GO:0003674(molecular_function);GO:0005575(cellular_component);GO:0008150(biological_process)	NA
chr1	46527140	46529640	0	13.33	-Inf	hypo-methylated	0.00018792	0.0103834	+	Esi20211222Gene01438	GO:0005829(cytosol)	NA
chr1	46532055	46534555	0	5.56	-Inf	hypo-methylated	0.015865	0.315629	+	Esi20211222Gene01441	GO:0003674(molecular_function);GO:0005575(cellular_component);GO:0008150(biological_process)	NA
chr1	46955623	46958123	0	9.32	-Inf	hypo-methylated	0.0017911	0.0662391	+	Esi20211222Gene01448	GO:0005737(cytoplasm);GO:0042981(regulation of apoptotic process);GO:0048025(negative regulation of mRNA splicing, via spliceosome)	ko03040(Spliceosome);ko03013(RNA transport);ko03015(mRNA surveillance pathway)
chr10	4986355	4988855	51.28	81.9	0.626129	hypo-methylated	0.0035492	0.109607	+	Esi20211222Gene01684	GO:0000209(protein polyubiquitination);GO:0005783(endoplasmic reticulum);GO:0016021(integral component of membrane);GO:0030433(ubiquitin-dependent ERAD pathway);GO:0030970(retrograde protein transport, ER to cytosol)	NA
chr10	5045765	5048265	0	25	-Inf	hypo-methylated	3.1432e-07	4.01889e-05	-	Esi20211222Gene01688	GO:0000166(nucleotide binding);GO:0005324(long-chain fatty acid transporter activity);GO:0005524(ATP binding);GO:0005777(peroxisome);GO:0015910(peroxisomal long-chain fatty acid import);GO:0016020(membrane);GO:0016021(integral component of membrane);GO:0016887(ATPase activity);GO:0042626(ATPase activity, coupled to transmembrane movement of substances);GO:0042803(protein homodimerization activity…	ko02010(ABC transporters);ko04146(Peroxisome)
chr10	16870725	16873225	10.23	0.09	113.667	hyper-methylated	0.0020392	0.0721425	-	Esi20211222Gene02011	GO:0032502(developmental process)	NA
chr10	20353910	20356410	0	11.51	-Inf	hypo-methylated	0.00051966	0.0237144	+	Esi20211222Gene02092	GO:0005509(calcium ion binding);GO:0007229(integrin-mediated signaling pathway)	NA
chr10	25842130	25844630	93.33	48.98	1.90547	hyper-methylated	0.00056368	0.0253101	-	Esi20211222Gene02250	GO:0003777(microtubule motor activity);GO:0005871(kinesin complex);GO:0007018(microtubule-based movement);GO:0016887(ATPase activity)	NA
chr10	26055001	26057501	0.52	7.33	0.0709413	hypo-methylated	0.012606	0.270463	+	Esi20211222Gene02256	GO:0003723(RNA binding);GO:0003964(RNA-directed DNA polymerase activity);GO:0005575(cellular_component);GO:0006278(RNA-dependent DNA biosynthetic process)	ko04144(Endocytosis)
chr11	1799561	1802061	0	5.45	-Inf	hypo-methylated	0.016939	0.331183	-	Esi20211222Gene02306	GO:0005249(voltage-gated potassium channel activity);GO:0005887(integral component of plasma membrane);GO:0042391(regulation of membrane potential)	NA
chr11	8678813	8681313	0	14.06	-Inf	hypo-methylated	0.00012524	0.00757828	-	Esi20211222Gene02576	GO:0004016(adenylate cyclase activity);GO:0005886(plasma membrane);GO:0007165(signal transduction);GO:0009190(cyclic nucleotide biosynthetic process)	ko00230(Purine metabolism);ko04744(Phototransduction);ko04740(Olfactory transduction)
chr11	8738146	8740646	26.67	9.21	2.89577	hyper-methylated	0.0054375	0.148943	+	Esi20211222Gene02582	GO:0000145(exocyst);GO:0005902(microvillus);GO:0006904(vesicle docking involved in exocytosis);GO:0015031(protein transport);GO:0017160(Ral GTPase binding);GO:0030165(PDZ domain binding);GO:0032584(growth cone membrane);GO:0035748(myelin sheath abaxonal region);GO:0047485(protein N-terminus binding);GO:0048341(paraxial mesoderm formation)	NA
chr11	14344285	14346785	78.57	15.38	5.10858	hyper-methylated	2.9471e-10	6.43726e-08	+	Esi20211222Gene02789	GO:0000981(RNA polymerase II transcription factor activity, sequence-specific DNA binding);GO:0003677(DNA binding);GO:0005654(nucleoplasm);GO:0005737(cytoplasm)	NA
chr11	14583838	14586338	7.8	1.42	5.49296	hyper-methylated	0.042065	0.577739	+	Esi20211222Gene02795	GO:0002009(morphogenesis of an epithelium);GO:0003338(metanephros morphogenesis);GO:0005515(protein binding);GO:0005604(basement membrane);GO:0005886(plasma membrane);GO:0007154(cell communication);GO:0015031(protein transport);GO:0016020(membrane);GO:0016021(integral component of membrane);GO:0030326(embryonic limb morphogenesis);GO:0031012(extracellular matrix);GO:0043588(skin development);GO:0…	NA
chr12	8383215	8385715	0.76	8.84	0.0859729	hypo-methylated	0.0073907	0.187963	-	Esi20211222Gene03229	GO:0003676(nucleic acid binding);GO:0015074(DNA integration)	NA
chr12	10389288	10391788	39.45	0	Inf	hyper-methylated	8.237e-10	1.70169e-07	+	Esi20211222Gene03345	NA	ko00562(Inositol phosphate metabolism);ko04070(Phosphatidylinositol signaling system);ko04145(Phagosome);ko04140(Autophagy - animal);ko04136(Autophagy - other eukaryotes)
chr12	15114912	15117412	0	20	-Inf	hypo-methylated	4.7696e-06	0.000447489	+	Esi20211222Gene03474	GO:0005654(nucleoplasm);GO:0005737(cytoplasm);GO:0005813(centrosome);GO:0005886(plasma membrane)	NA
chr12	22613294	22615794	19.39	43.77	0.442997	hypo-methylated	0.0011594	0.0455271	-	Esi20211222Gene03685	GO:0000166(nucleotide binding);GO:0003951(NAD+ kinase activity);GO:0004143(diacylglycerol kinase activity);GO:0005509(calcium ion binding);GO:0005524(ATP binding);GO:0005543(phospholipid binding);GO:0005829(cytosol);GO:0005886(plasma membrane);GO:0006654(phosphatidic acid biosynthetic process);GO:0007205(protein kinase C-activating G-protein coupled receptor signaling pathway);GO:0008152(metaboli…	ko00561(Glycerolipid metabolism);ko00564(Glycerophospholipid metabolism);ko04070(Phosphatidylinositol signaling system)
chr13	4016899	4019399	1.21	24.88	0.0486334	hypo-methylated	2.0236e-06	0.000211109	-	Esi20211222Gene03840	GO:0000981(RNA polymerase II transcription factor activity, sequence-specific DNA binding);GO:0003677(DNA binding);GO:0005654(nucleoplasm);GO:0005737(cytoplasm)	NA
chr13	4306603	4309103	25.84	3.61	7.15789	hyper-methylated	7.0539e-05	0.00457936	-	Esi20211222Gene03851	GO:0000428(DNA-directed RNA polymerase complex);GO:0003899(DNA-directed 5'-3' RNA polymerase activity)	NA
chr13	5381110	5383610	35.59	0	Inf	hyper-methylated	5.4717e-09	1.02902e-06	+	Esi20211222Gene03881	GO:0004748(ribonucleoside-diphosphate reductase activity, thioredoxin disulfide as acceptor);GO:0005971(ribonucleoside-diphosphate reductase complex);GO:0009263(deoxyribonucleotide biosynthetic process)	ko00561(Glycerolipid metabolism);ko03320(PPAR signaling pathway)
chr13	8905720	8908220	43.75	10	4.375	hyper-methylated	9.055e-06	0.000796119	+	Esi20211222Gene04028	GO:0004252(serine-type endopeptidase activity);GO:0005737(cytoplasm);GO:0006508(proteolysis)	NA
chr13	10689415	10691915	91.41	45.83	1.99455	hyper-methylated	0.00028733	0.0146238	+	Esi20211222Gene04081	GO:0032502(developmental process)	NA
chr13	23581732	23584232	5.37	18.16	0.295705	hypo-methylated	0.0060083	0.160699	-	Esi20211222Gene04363	GO:0004725(protein tyrosine phosphatase activity);GO:0005001(transmembrane receptor protein tyrosine phosphatase activity);GO:0005515(protein binding);GO:0005887(integral component of plasma membrane);GO:0007169(transmembrane receptor protein tyrosine kinase signaling pathway);GO:0010633(negative regulation of epithelial cell migration);GO:0035335(peptidyl-tyrosine dephosphorylation);GO:0042802(i…	NA
chr13	23630211	23632711	0.81	9.98	0.0811623	hypo-methylated	0.0041463	0.122017	-	Esi20211222Gene04369	GO:0016021(integral component of membrane)	NA
chr15	1256508	1259008	0	20.63	-Inf	hypo-methylated	3.3816e-06	0.000331349	-	Esi20211222Gene04977	GO:0001659(temperature homeostasis);GO:0001885(endothelial cell development);GO:0002862(negative regulation of inflammatory response to antigenic stimulus);GO:0004602(glutathione peroxidase activity);GO:0005739(mitochondrion);GO:0006641(triglyceride metabolic process);GO:0006749(glutathione metabolic process);GO:0007605(sensory perception of sound);GO:0008631(intrinsic apoptotic signaling pathway…	ko00590(Arachidonic acid metabolism);ko00480(Glutathione metabolism)
chr15	2350255	2352755	0	10.31	-Inf	hypo-methylated	0.0010215	0.0417541	-	Esi20211222Gene04996	NA	NA
chr15	3834991	3837491	14.46	1.82	7.94505	hyper-methylated	0.0023494	0.0802355	-	Esi20211222Gene05047	GO:0004114(3',5'-cyclic-nucleotide phosphodiesterase activity);GO:0006935(chemotaxis);GO:0007165(signal transduction);GO:0007602(phototransduction);GO:0007635(chemosensory behavior);GO:0008081(phosphoric diester hydrolase activity);GO:0008340(determination of adult lifespan);GO:0010446(response to alkaline pH);GO:0010628(positive regulation of gene expression);GO:0010754(negative regulation of cG…	ko00230(Purine metabolism)
chr15	4640730	4643230	0	26.89	-Inf	hypo-methylated	1.13e-07	1.6174e-05	+	Esi20211222Gene05077	GO:0003974(UDP-N-acetylglucosamine 4-epimerase activity);GO:0003978(UDP-glucose 4-epimerase activity);GO:0005575(cellular_component);GO:0005975(carbohydrate metabolic process);GO:0006012(galactose metabolic process);GO:0016853(isomerase activity);GO:0016857(racemase and epimerase activity, acting on carbohydrates and derivatives)	ko04144(Endocytosis)
chr15	8815664	8818164	16.98	53.7	0.316201	hypo-methylated	5.1275e-06	0.000478924	+	Esi20211222Gene05184	GO:0003676(nucleic acid binding);GO:0015074(DNA integration)	NA
chr15	20040617	20043117	0	10.71	-Inf	hypo-methylated	0.00081504	0.0343529	+	Esi20211222Gene05411	GO:0004767(sphingomyelin phosphodiesterase activity);GO:0005764(lysosome);GO:0005768(endosome);GO:0005886(plasma membrane);GO:0006685(sphingomyelin catabolic process);GO:0016021(integral component of membrane);GO:0016798(hydrolase activity, acting on glycosyl bonds);GO:0023021(termination of signal transduction);GO:0035307(positive regulation of protein dephosphorylation);GO:0043407(negative regu…	ko00600(Sphingolipid metabolism);ko04142(Lysosome)
chr16	255312	257812	46.56	18.97	2.4544	hyper-methylated	0.0012564	0.0486527	-	Esi20211222Gene05555	GO:0004803(transposase activity);GO:0005575(cellular_component);GO:0006313(transposition, DNA-mediated)	ko00310(Lysine degradation)
chr16	254219	256719	38.1	18.33	2.07856	hyper-methylated	0.013806	0.288488	-	Esi20211222Gene05556	GO:0004803(transposase activity);GO:0005575(cellular_component);GO:0006313(transposition, DNA-mediated)	ko00310(Lysine degradation)
chr16	15086493	15088993	29.63	6.05	4.89752	hyper-methylated	0.00013713	0.00807719	-	Esi20211222Gene05905	GO:0006886(intracellular protein transport);GO:0006888(ER to Golgi vesicle-mediated transport);GO:0006890(retrograde vesicle-mediated transport, Golgi to ER);GO:0006891(intra-Golgi vesicle-mediated transport);GO:0030126(COPI vesicle coat)	NA
chr16	16573509	16576009	11.37	42.72	0.266152	hypo-methylated	9.4009e-06	0.000817956	+	Esi20211222Gene05954	GO:0000719(photoreactive repair);GO:0003904(deoxyribodipyrimidine photo-lyase activity)	ko04621(NOD-like receptor signaling pathway)
chr17	1495871	1498371	76.67	42.17	1.81812	hyper-methylated	0.0035157	0.108733	+	Esi20211222Gene06181	GO:0000428(DNA-directed RNA polymerase complex);GO:0003899(DNA-directed 5'-3' RNA polymerase activity)	NA
chr17	2852616	2855116	51.72	26.98	1.91698	hyper-methylated	0.009639	0.227741	+	Esi20211222Gene06223	GO:0005575(cellular_component);GO:0008150(biological_process);GO:0008270(zinc ion binding);GO:0016021(integral component of membrane)	NA
chr17	3868967	3871467	0	11.9	-Inf	hypo-methylated	0.00041758	0.0196769	-	Esi20211222Gene06265	GO:0003729(mRNA binding);GO:0005685(U1 snRNP);GO:0006376(mRNA splice site selection);GO:0071004(U2-type prespliceosome)	ko00230(Purine metabolism);ko00240(Pyrimidine metabolism);ko03020(RNA polymerase)
chr17	3948151	3950651	19.35	4.26	4.54225	hyper-methylated	0.002733	0.0900366	-	Esi20211222Gene06266	GO:0005509(calcium ion binding);GO:0005737(cytoplasm);GO:0006769(nicotinamide metabolic process);GO:0006979(response to oxidative stress);GO:0008340(determination of adult lifespan);GO:0008936(nicotinamidase activity);GO:0043524(negative regulation of neuron apoptotic process)	NA
chr17	4371021	4373521	7.78	26.32	0.295593	hypo-methylated	0.00093924	0.0389998	-	Esi20211222Gene06278	GO:0005634(nucleus);GO:0005737(cytoplasm)	ko04144(Endocytosis)
chr17	4407494	4409994	2.63	20	0.1315	hypo-methylated	0.0001698	0.00963497	+	Esi20211222Gene06279	GO:0005415(nucleoside:sodium symporter activity);GO:0005887(integral component of plasma membrane)	NA
chr17	5710616	5713116	60.18	33.49	1.79695	hyper-methylated	0.011111	0.251741	+	Esi20211222Gene06303	GO:0005856(cytoskeleton)	NA
chr17	16270612	16273112	0	8.11	-Inf	hypo-methylated	0.0035788	0.110035	+	Esi20211222Gene06664	GO:0042289(MHC class II protein binding)	ko00350(Tyrosine metabolism);ko00360(Phenylalanine metabolism)
chr18	2664556	2667056	0.76	6.99	0.108727	hypo-methylated	0.02136	0.385123	+	Esi20211222Gene06899	GO:0003674(molecular_function);GO:0005575(cellular_component);GO:0008150(biological_process)	NA
chr18	8417860	8420360	94.87	54.88	1.72868	hyper-methylated	0.0027753	0.0907175	-	Esi20211222Gene07069	GO:0000790(nuclear chromatin);GO:0003677(DNA binding);GO:0004536(deoxyribonuclease activity);GO:0005730(nucleolus);GO:0005737(cytoplasm);GO:0006309(apoptotic DNA fragmentation)	ko04210(Apoptosis)
chr18	17342693	17345193	0	30.77	-Inf	hypo-methylated	1.3927e-08	2.47488e-06	+	Esi20211222Gene07369	GO:0003676(nucleic acid binding);GO:0015074(DNA integration)	ko04010(MAPK signaling pathway);ko04510(Focal adhesion)
chr18	17617396	17619896	13.33	4.26	3.12911	hyper-methylated	0.03863	0.552835	-	Esi20211222Gene07379	GO:0004601(peroxidase activity);GO:0006979(response to oxidative stress);GO:0020037(heme binding);GO:0055114(oxidation-reduction process)	NA
chr18	17667464	17669964	0	6.25	-Inf	hypo-methylated	0.010549	0.242679	+	Esi20211222Gene07381	GO:0004748(ribonucleoside-diphosphate reductase activity, thioredoxin disulfide as acceptor);GO:0005971(ribonucleoside-diphosphate reductase complex);GO:0009263(deoxyribonucleotide biosynthetic process)	ko00020(Citrate cycle (TCA cycle));ko00190(Oxidative phosphorylation)
chr18	17682351	17684851	0	5.04	-Inf	hypo-methylated	0.02165	0.38918	+	Esi20211222Gene07383	NA	ko04140(Autophagy - animal)
chr18	17966480	17968980	61.9	35.96	1.72136	hyper-methylated	0.016449	0.323868	+	Esi20211222Gene07404	GO:0000814(ESCRT II complex);GO:0005198(structural molecule activity);GO:0042803(protein homodimerization activity);GO:0043328(protein transport to vacuole involved in ubiquitin-dependent protein catabolic process via the multivesicular body sorting pathway)	ko04144(Endocytosis)
chr18	18040444	18042944	13.04	0	Inf	hyper-methylated	0.00041524	0.0196328	-	Esi20211222Gene07416	GO:0005739(mitochondrion)	NA
chr18	19716804	19719304	0	12.7	-Inf	hypo-methylated	0.00026697	0.0138054	-	Esi20211222Gene07507	GO:0004518(nuclease activity);GO:0005634(nucleus);GO:0005737(cytoplasm);GO:0016787(hydrolase activity);GO:0046872(metal ion binding)	NA
chr18	20819227	20821727	28.21	2.9	9.72759	hyper-methylated	1.0214e-05	0.00088503	-	Esi20211222Gene07546	GO:0000981(RNA polymerase II transcription factor activity, sequence-specific DNA binding);GO:0003677(DNA binding);GO:0005654(nucleoplasm);GO:0005737(cytoplasm)	ko03010(Ribosome)
chr18	20992398	20994898	0	15.38	-Inf	hypo-methylated	6.0297e-05	0.00402025	-	Esi20211222Gene07552	GO:0000981(RNA polymerase II transcription factor activity, sequence-specific DNA binding);GO:0003677(DNA binding);GO:0005654(nucleoplasm);GO:0005737(cytoplasm)	NA
chr18	21421734	21424234	1.67	44.09	0.0378771	hypo-methylated	1.3109e-10	2.98785e-08	+	Esi20211222Gene07588	GO:0032502(developmental process)	ko00230(Purine metabolism);ko00240(Pyrimidine metabolism);ko03020(RNA polymerase)
chr19	1919760	1922260	75	36.36	2.06271	hyper-methylated	0.00061808	0.0273717	+	Esi20211222Gene07679	GO:0006351(transcription, DNA-templated);GO:0042800(histone methyltransferase activity (H3-K4 specific));GO:0044212(transcription regulatory region DNA binding);GO:0048188(Set1C/COMPASS complex);GO:0051568(histone H3-K4 methylation)	NA
chr19	6697794	6700294	55.88	80	0.6985	hypo-methylated	0.019594	0.362157	-	Esi20211222Gene07813	GO:0004169(dolichyl-phosphate-mannose-protein mannosyltransferase activity);GO:0004582(dolichyl-phosphate beta-D-mannosyltransferase activity);GO:0005634(nucleus);GO:0005789(endoplasmic reticulum membrane);GO:0006487(protein N-linked glycosylation);GO:0006506(GPI anchor biosynthetic process);GO:0019348(dolichol metabolic process);GO:0033185(dolichol-phosphate-mannose synthase complex);GO:0035268(…	ko00510(N-Glycan biosynthesis)
chr19	11468010	11470510	3.98	12.82	0.310452	hypo-methylated	0.024436	0.421449	-	Esi20211222Gene08008	GO:0005847(mRNA cleavage and polyadenylation specificity factor complex);GO:0006378(mRNA polyadenylation);GO:0006379(mRNA cleavage);GO:0048812(neuron projection morphogenesis)	ko03015(mRNA surveillance pathway)
chr2	2882770	2885270	81.65	41.08	1.98759	hyper-methylated	0.00064455	0.0283941	-	Esi20211222Gene08397	GO:0003873(6-phosphofructo-2-kinase activity);GO:0004331(fructose-2,6-bisphosphate 2-phosphatase activity);GO:0005524(ATP binding);GO:0005737(cytoplasm);GO:0006000(fructose metabolic process);GO:0006003(fructose 2,6-bisphosphate metabolic process);GO:0006096(glycolytic process);GO:0046835(carbohydrate phosphorylation)	ko00051(Fructose and mannose metabolism)
chr2	3946656	3949156	1.28	9.68	0.132231	hypo-methylated	0.008975	0.215822	-	Esi20211222Gene08427	GO:0005615(extracellular space)	NA
chr2	8500777	8503277	0.25	10.89	0.0229568	hypo-methylated	0.0010972	0.0441173	-	Esi20211222Gene08551	GO:0000932(P-body);GO:0000956(nuclear-transcribed mRNA catabolic process);GO:0001782(B cell homeostasis);GO:0002635(negative regulation of germinal center formation);GO:0003730(mRNA 3'-UTR binding);GO:0008270(zinc ion binding);GO:0010494(cytoplasmic stress granule);GO:0030889(negative regulation of B cell proliferation);GO:0033962(cytoplasmic mRNA processing body assembly);GO:0042098(T cell proli…	NA
chr2	10688859	10691359	6.58	15.25	0.431475	hypo-methylated	0.049761	0.635275	-	Esi20211222Gene08610	GO:0003777(microtubule motor activity);GO:0005871(kinesin complex);GO:0007018(microtubule-based movement);GO:0016887(ATPase activity)	NA
chr2	11029997	11032497	68.75	18.27	3.763	hyper-methylated	1.9761e-07	2.67334e-05	+	Esi20211222Gene08620	GO:0004748(ribonucleoside-diphosphate reductase activity, thioredoxin disulfide as acceptor);GO:0005971(ribonucleoside-diphosphate reductase complex);GO:0009263(deoxyribonucleotide biosynthetic process)	ko00260(Glycine, serine and threonine metabolism);ko00310(Lysine degradation);ko04146(Peroxisome)
chr2	16939416	16941916	0	25	-Inf	hypo-methylated	3.1432e-07	4.01889e-05	+	Esi20211222Gene08813	GO:0003723(RNA binding);GO:0003964(RNA-directed DNA polymerase activity);GO:0005737(cytoplasm);GO:0006278(RNA-dependent DNA biosynthetic process);GO:0015074(DNA integration)	ko00620(Pyruvate metabolism);ko00640(Propanoate metabolism);ko00061(Fatty acid biosynthesis);ko00254(Aflatoxin biosynthesis);ko04910(Insulin signaling pathway)
chr2	23392946	23395446	0	5.26	-Inf	hypo-methylated	0.018974	0.355892	+	Esi20211222Gene08979	GO:0005634(nucleus);GO:0006203(dGTP catabolic process);GO:0008832(dGTPase activity)	NA
chr2	25236624	25239124	34.78	9.09	3.82618	hyper-methylated	0.00019178	0.0105827	-	Esi20211222Gene09041	GO:0002024(diet induced thermogenesis);GO:0004222(metalloendopeptidase activity);GO:0005743(mitochondrial inner membrane);GO:0006006(glucose metabolic process);GO:0006515(protein quality control for misfolded or incompletely synthesized proteins);GO:0006629(lipid metabolic process);GO:0006950(response to stress);GO:0010637(negative regulation of mitochondrial fusion);GO:0016021(integral component…	NA
chr2	28880272	28882772	0	8.47	-Inf	hypo-methylated	0.0029105	0.0941825	+	Esi20211222Gene09151	GO:0006338(chromatin remodeling);GO:0006342(chromatin silencing);GO:0016575(histone deacetylation);GO:0035267(NuA4 histone acetyltransferase complex);GO:0043967(histone H4 acetylation);GO:0043968(histone H2A acetylation)	ko00230(Purine metabolism);ko00240(Pyrimidine metabolism);ko03020(RNA polymerase)
chr2	29277159	29279659	50.54	30.09	1.67963	hyper-methylated	0.038025	0.548004	-	Esi20211222Gene09165	GO:0003777(microtubule motor activity);GO:0005871(kinesin complex);GO:0007018(microtubule-based movement);GO:0016887(ATPase activity)	NA
chr2	34410142	34412642	24.04	0	Inf	hyper-methylated	1.641e-06	0.000175562	+	Esi20211222Gene09313	GO:0003688(DNA replication origin binding);GO:0003697(single-stranded DNA binding);GO:0006270(DNA replication initiation);GO:0031298(replication fork protection complex)	NA
chr2	35516050	35518550	27.21	0.67	40.6119	hyper-methylated	9.1984e-07	0.000105688	-	Esi20211222Gene09338	GO:0032502(developmental process)	NA
chr2	36960408	36962908	1.02	7.78	0.131105	hypo-methylated	0.018945	0.355892	-	Esi20211222Gene09377	GO:0003723(RNA binding);GO:0003964(RNA-directed DNA polymerase activity);GO:0005737(cytoplasm);GO:0006278(RNA-dependent DNA biosynthetic process);GO:0015074(DNA integration)	ko04621(NOD-like receptor signaling pathway)
chr2	38830338	38832838	100	28.57	3.50018	hyper-methylated	1.4984e-09	3.03574e-07	-	Esi20211222Gene09417	GO:0006351(transcription, DNA-templated);GO:0042800(histone methyltransferase activity (H3-K4 specific));GO:0044212(transcription regulatory region DNA binding);GO:0048188(Set1C/COMPASS complex);GO:0051568(histone H3-K4 methylation)	NA
chr2	39068224	39070724	92.68	41.67	2.22414	hyper-methylated	3.4803e-05	0.00253838	-	Esi20211222Gene09422	GO:0032502(developmental process)	NA
chr2	43120182	43122682	56.25	17.65	3.18697	hyper-methylated	1.7339e-05	0.00137982	+	Esi20211222Gene09506	GO:0004689(phosphorylase kinase activity);GO:0005516(calmodulin binding);GO:0005964(phosphorylase kinase complex);GO:0005977(glycogen metabolic process);GO:0006468(protein phosphorylation)	ko04020(Calcium signaling pathway);ko04910(Insulin signaling pathway)
chr2	46142087	46144587	6.28	17.04	0.368545	hypo-methylated	0.019377	0.360986	-	Esi20211222Gene09593	GO:0048858(cell projection morphogenesis)	NA
chr2	46142296	46144796	13.09	24.35	0.537577	hypo-methylated	0.047771	0.620987	+	Esi20211222Gene09595	NA	ko04621(NOD-like receptor signaling pathway)
chr2	47215454	47217954	73.68	42.31	1.74143	hyper-methylated	0.0075952	0.191503	+	Esi20211222Gene09623	NA	ko00532(Glycosaminoglycan biosynthesis - chondroitin sulfate / dermatan sulfate)
chr20	2031961	2034461	1.05	8.2	0.128049	hypo-methylated	0.015502	0.311511	-	Esi20211222Gene09777	GO:0032502(developmental process)	ko04210(Apoptosis)
chr20	6065224	6067724	53.45	79.75	0.670219	hypo-methylated	0.011051	0.250653	+	Esi20211222Gene09920	GO:0005778(peroxisomal membrane);GO:0016558(protein import into peroxisome matrix)	NA
chr20	18272306	18274806	10	20.81	0.480538	hypo-methylated	0.038095	0.548129	+	Esi20211222Gene10212	GO:0003383(apical constriction);GO:0003779(actin binding);GO:0005198(structural molecule activity);GO:0005515(protein binding);GO:0005886(plasma membrane);GO:0005912(adherens junction);GO:0005913(cell-cell adherens junction);GO:0005914(spot adherens junction);GO:0005915(zonula adherens);GO:0007016(cytoskeletal anchoring at plasma membrane);GO:0007155(cell adhesion);GO:0007163(establishment or mai…	NA
chr20	20016496	20018996	0	35.71	-Inf	hypo-methylated	9.7875e-10	2.0121e-07	-	Esi20211222Gene10255	GO:0003341(cilium movement);GO:0005524(ATP binding);GO:0007018(microtubule-based movement);GO:0007605(sensory perception of sound);GO:0008569(ATP-dependent microtubule motor activity, minus-end-directed);GO:0030286(dynein complex);GO:0036157(outer dynein arm);GO:0036158(outer dynein arm assembly);GO:0042623(ATPase activity, coupled);GO:0045503(dynein light chain binding);GO:0045505(dynein interme…	NA
chr21	2422876	2425376	0	9.09	-Inf	hypo-methylated	0.0020419	0.0721425	-	Esi20211222Gene10353	GO:0005509(calcium ion binding);GO:0005886(plasma membrane);GO:0007156(homophilic cell adhesion via plasma membrane adhesion molecules);GO:0016021(integral component of membrane)	ko00600(Sphingolipid metabolism)
chr21	3304093	3306593	24.24	5.04	4.80952	hyper-methylated	0.00061123	0.0271257	-	Esi20211222Gene10387	GO:0003777(microtubule motor activity);GO:0005871(kinesin complex);GO:0007018(microtubule-based movement);GO:0016887(ATPase activity)	NA
chr21	5000965	5003465	0	6.67	-Inf	hypo-methylated	0.0082458	0.201632	-	Esi20211222Gene10438	GO:0005242(inward rectifier potassium channel activity);GO:0005887(integral component of plasma membrane)	NA
chr21	5086626	5089126	20.31	0	Inf	hyper-methylated	1.0543e-05	0.000909778	+	Esi20211222Gene10443	GO:0003824(catalytic activity);GO:0004397(histidine ammonia-lyase activity);GO:0005737(cytoplasm);GO:0006547(histidine metabolic process);GO:0006548(histidine catabolic process);GO:0016829(lyase activity);GO:0016841(ammonia-lyase activity);GO:0019556(histidine catabolic process to glutamate and formamide);GO:0019557(histidine catabolic process to glutamate and formate);GO:0060218(hematopoietic st…	ko00340(Histidine metabolism)
chr21	5197430	5199930	15.08	35.77	0.421582	hypo-methylated	0.002185	0.075731	+	Esi20211222Gene10449	GO:0008506(sucrose:proton symporter activity);GO:0015770(sucrose transport);GO:0016021(integral component of membrane);GO:0055085(transmembrane transport)	NA
chr21	6923041	6925541	61.29	20	3.0645	hyper-methylated	1.2056e-05	0.00101251	-	Esi20211222Gene10491	NA	ko04371(Apelin signaling pathway);ko04020(Calcium signaling pathway);ko04070(Phosphatidylinositol signaling system);ko04140(Autophagy - animal);ko04114(Oocyte meiosis);ko04210(Apoptosis);ko04218(Cellular senescence);ko04540(Gap junction);ko04621(NOD-like receptor signaling pathway);ko04625(C-type lectin receptor signaling pathway);ko04912(GnRH signaling pathway);ko04270(Vascular smooth muscle con…
chr21	10158740	10161240	35.14	60.28	0.582946	hypo-methylated	0.0051775	0.144179	-	Esi20211222Gene10557	GO:0000932(P-body);GO:0000956(nuclear-transcribed mRNA catabolic process);GO:0001782(B cell homeostasis);GO:0002635(negative regulation of germinal center formation);GO:0003730(mRNA 3'-UTR binding);GO:0008270(zinc ion binding);GO:0010494(cytoplasmic stress granule);GO:0030889(negative regulation of B cell proliferation);GO:0033962(cytoplasmic mRNA processing body assembly);GO:0042098(T cell proli…	NA
chr21	12761772	12764272	0	11.19	-Inf	hypo-methylated	0.00062201	0.0275167	+	Esi20211222Gene10664	GO:0015012(heparan sulfate proteoglycan biosynthetic process);GO:0030158(protein xylosyltransferase activity);GO:0042732(D-xylose metabolic process);GO:0050650(chondroitin sulfate proteoglycan biosynthetic process)	ko00532(Glycosaminoglycan biosynthesis - chondroitin sulfate / dermatan sulfate);ko00534(Glycosaminoglycan biosynthesis - heparan sulfate / heparin)
chr21	12831584	12834084	11.11	0	Inf	hyper-methylated	0.00112	0.0445641	-	Esi20211222Gene10669	GO:0005509(calcium ion binding);GO:0005515(protein binding);GO:0005886(plasma membrane);GO:0005887(integral component of plasma membrane);GO:0005911(cell-cell junction);GO:0007156(homophilic cell adhesion via plasma membrane adhesion molecules);GO:0007411(axon guidance);GO:0007412(axon target recognition);GO:0007413(axonal fasciculation);GO:0008013(beta-catenin binding);GO:0016021(integral compon…	ko04145(Phagosome)
chr21	13080395	13082895	0.31	6.06	0.0511551	hypo-methylated	0.01949	0.36103	+	Esi20211222Gene10673	GO:0000978(RNA polymerase II proximal promoter sequence-specific DNA binding);GO:0000980(RNA polymerase II distal enhancer sequence-specific DNA binding);GO:0001709(cell fate determination);GO:0002121(inter-male aggressive behavior);GO:0003677(DNA binding);GO:0003682(chromatin binding);GO:0005515(protein binding);GO:0005634(nucleus);GO:0005700(polytene chromosome);GO:0006357(regulation of transcr…	ko04013(MAPK signaling pathway - fly)
chr21	15406030	15408530	31.85	2.42	13.1612	hyper-methylated	9.7821e-07	0.000111479	-	Esi20211222Gene10739	GO:0006351(transcription, DNA-templated);GO:0042800(histone methyltransferase activity (H3-K4 specific));GO:0044212(transcription regulatory region DNA binding);GO:0048188(Set1C/COMPASS complex);GO:0051568(histone H3-K4 methylation)	ko00260(Glycine, serine and threonine metabolism);ko00310(Lysine degradation);ko04146(Peroxisome)
chr21	16091102	16093602	0	44.44	-Inf	hypo-methylated	9.1518e-12	2.29825e-09	+	Esi20211222Gene10757	GO:0006351(transcription, DNA-templated);GO:0042800(histone methyltransferase activity (H3-K4 specific));GO:0044212(transcription regulatory region DNA binding);GO:0048188(Set1C/COMPASS complex);GO:0051568(histone H3-K4 methylation)	NA
chr22	5220027	5222527	6.25	14.81	0.422012	hypo-methylated	0.048864	0.628736	+	Esi20211222Gene11026	GO:0004518(nuclease activity);GO:0005634(nucleus);GO:0005737(cytoplasm);GO:0005813(centrosome);GO:0046872(metal ion binding);GO:0090305(nucleic acid phosphodiester bond hydrolysis)	ko03018(RNA degradation)
chr22	19199789	19202289	0	19.05	-Inf	hypo-methylated	8.018e-06	0.000712413	+	Esi20211222Gene11364	GO:0006810(transport);GO:0030173(integral component of Golgi membrane)	ko00600(Sphingolipid metabolism)
chr23	489600	492100	0	57.14	-Inf	hypo-methylated	1.0543e-14	4.29274e-12	+	Esi20211222Gene11437	GO:0004536(deoxyribonuclease activity);GO:0006308(DNA catabolic process)	NA
chr23	2644541	2647041	28.98	47.03	0.616202	hypo-methylated	0.023297	0.407605	+	Esi20211222Gene11520	GO:0004550(nucleoside diphosphate kinase activity);GO:0005524(ATP binding);GO:0006165(nucleoside diphosphate phosphorylation);GO:0006183(GTP biosynthetic process);GO:0006228(UTP biosynthetic process);GO:0006241(CTP biosynthetic process)	ko00230(Purine metabolism);ko00240(Pyrimidine metabolism);ko00983(Drug metabolism - other enzymes)
chr23	7921213	7923713	0	4.05	-Inf	hypo-methylated	0.039534	0.560317	-	Esi20211222Gene11653	GO:0005615(extracellular space);GO:0008010(structural constituent of chitin-based larval cuticle);GO:0031012(extracellular matrix);GO:0040003(chitin-based cuticle development);GO:0042302(structural constituent of cuticle)	ko04144(Endocytosis)
chr23	19814070	19816570	0	42.86	-Inf	hypo-methylated	2.1285e-11	5.25088e-09	-	Esi20211222Gene12034	GO:0000062(fatty-acyl-CoA binding);GO:0005739(mitochondrion);GO:0009055(electron transfer activity);GO:0017099(very-long-chain-acyl-CoA dehydrogenase activity);GO:0033539(fatty acid beta-oxidation using acyl-CoA dehydrogenase);GO:0042760(very long-chain fatty acid catabolic process);GO:0050660(flavin adenine dinucleotide binding);GO:0052890(oxidoreductase activity, acting on the CH-CH group of do…	ko00071(Fatty acid degradation)
chr24	3476770	3479270	4.92	0	Inf	hyper-methylated	0.030127	0.478722	-	Esi20211222Gene12133	GO:0000977(RNA polymerase II regulatory region sequence-specific DNA binding);GO:0003700(DNA binding transcription factor activity);GO:0005634(nucleus);GO:0006357(regulation of transcription by RNA polymerase II)	NA
chr24	5107101	5109601	38.46	2.82	13.6383	hyper-methylated	6.5524e-08	9.84927e-06	+	Esi20211222Gene12185	GO:0003964(RNA-directed DNA polymerase activity)	NA
chr24	5438525	5441025	32.35	1.12	28.8839	hyper-methylated	1.3755e-07	1.92286e-05	-	Esi20211222Gene12195	NA	ko03018(RNA degradation)
chr24	5449469	5451969	1.84	8.28	0.222222	hypo-methylated	0.035992	0.530753	+	Esi20211222Gene12196	GO:0004536(deoxyribonuclease activity);GO:0006308(DNA catabolic process)	ko04621(NOD-like receptor signaling pathway)
chr24	5965737	5968237	27.2	2.6	10.4615	hyper-methylated	1.1659e-05	0.000995835	-	Esi20211222Gene12203	GO:0004672(protein kinase activity);GO:0004674(protein serine/threonine kinase activity);GO:0005576(extracellular region);GO:0005794(Golgi apparatus);GO:0006468(protein phosphorylation);GO:0016310(phosphorylation);GO:0016773(phosphotransferase activity, alcohol group as acceptor)	NA
chr24	7962124	7964624	27.67	42.8	0.646495	hypo-methylated	0.04625	0.608239	+	Esi20211222Gene12257	GO:0016491(oxidoreductase activity);GO:0055114(oxidation-reduction process)	NA
chr25	7209438	7211938	12.61	36.73	0.343316	hypo-methylated	0.00032568	0.0161637	-	Esi20211222Gene12691	GO:0005759(mitochondrial matrix);GO:0006879(cellular iron ion homeostasis);GO:0008198(ferrous iron binding);GO:0036455(iron-sulfur transferase activity);GO:0044571([2Fe-2S] cluster assembly);GO:0051537(2 iron, 2 sulfur cluster binding);GO:0051539(4 iron, 4 sulfur cluster binding);GO:0097428(protein maturation by iron-sulfur cluster transfer)	NA
chr25	9726461	9728961	19.08	37.3	0.511528	hypo-methylated	0.0093937	0.223203	-	Esi20211222Gene12781	GO:0000784(nuclear chromosome, telomeric region);GO:0003684(damaged DNA binding);GO:0006303(double-strand break repair via nonhomologous end joining);GO:0031848(protection from non-homologous end joining at telomere);GO:0035312(5'-3' exodeoxyribonuclease activity);GO:0036297(interstrand cross-link repair)	NA
chr25	11164383	11166883	22.16	8.71	2.5442	hyper-methylated	0.021704	0.38965	-	Esi20211222Gene12857	GO:0002229(defense response to oomycetes);GO:0004888(transmembrane signaling receptor activity);GO:0005515(protein binding);GO:0005737(cytoplasm);GO:0005769(early endosome);GO:0005886(plasma membrane);GO:0006952(defense response);GO:0006955(immune response);GO:0006963(positive regulation of antibacterial peptide biosynthetic process);GO:0006967(positive regulation of antifungal peptide biosynthet…	ko04624(Toll and Imd signaling pathway)
chr25	11532709	11535209	22.01	8.33	2.64226	hyper-methylated	0.018304	0.348291	+	Esi20211222Gene12879	GO:0000245(spliceosomal complex assembly);GO:0005686(U2 snRNP);GO:0071004(U2-type prespliceosome);GO:0071013(catalytic step 2 spliceosome)	ko03040(Spliceosome)
chr25	11532711	11535211	22.01	8.33	2.64226	hyper-methylated	0.018304	0.348291	+	Esi20211222Gene12880	GO:0000245(spliceosomal complex assembly);GO:0005686(U2 snRNP);GO:0071004(U2-type prespliceosome);GO:0071013(catalytic step 2 spliceosome)	ko03040(Spliceosome)
chr25	14131693	14134193	47.37	95.24	0.497375	hypo-methylated	1.8649e-05	0.00146642	-	Esi20211222Gene12993	GO:0003676(nucleic acid binding);GO:0003677(DNA binding);GO:0004386(helicase activity);GO:0005524(ATP binding);GO:0006355(regulation of transcription, DNA-templated);GO:0006366(transcription by RNA polymerase II);GO:0009405(pathogenesis);GO:0016514(SWI/SNF complex);GO:0016586(RSC-type complex);GO:0016818(hydrolase activity, acting on acid anhydrides, in phosphorus-containing anhydrides);GO:003617…	NA
chr25	15276397	15278897	0	7.06	-Inf	hypo-methylated	0.0065683	0.171948	+	Esi20211222Gene13034	GO:0016021(integral component of membrane)	NA
chr25	15459576	15462076	32.76	58.24	0.5625	hypo-methylated	0.0038768	0.116397	+	Esi20211222Gene13047	GO:0005925(focal adhesion);GO:0010592(positive regulation of lamellipodium assembly);GO:0016601(Rac protein signal transduction);GO:0031209(SCAR complex);GO:0048365(Rac GTPase binding);GO:0070062(extracellular exosome);GO:2000601(positive regulation of Arp2/3 complex-mediated actin nucleation)	ko04810(Regulation of actin cytoskeleton)
chr25	15482006	15484506	6.25	70.59	0.0885395	hypo-methylated	4.6769e-14	1.73575e-11	+	Esi20211222Gene13049	GO:0003735(structural constituent of ribosome);GO:0005840(ribosome);GO:0006412(translation)	ko03010(Ribosome)
chr26	3224196	3226696	0	6.52	-Inf	hypo-methylated	0.0090025	0.215864	+	Esi20211222Gene13204	GO:0070492(oligosaccharide binding)	NA
chr26	6313764	6316264	0	50	-Inf	hypo-methylated	4.7145e-13	1.4538e-10	+	Esi20211222Gene13284	GO:0003677(DNA binding);GO:0005634(nucleus);GO:0005829(cytosol);GO:0006338(chromatin remodeling);GO:0006357(regulation of transcription by RNA polymerase II);GO:0031011(Ino80 complex);GO:0043044(ATP-dependent chromatin remodeling);GO:0046872(metal ion binding);GO:0060303(regulation of nucleosome density);GO:0080040(positive regulation of cellular response to phosphate starvation)	NA
chr26	6466611	6469111	100	0	Inf	hyper-methylated	1.4226e-22	1.16982e-19	-	Esi20211222Gene13295	GO:0000775(chromosome, centromeric region);GO:0005515(protein binding);GO:0005634(nucleus);GO:0005737(cytoplasm);GO:0006281(DNA repair);GO:0006909(phagocytosis);GO:0030289(protein phosphatase 4 complex);GO:0043505(CENP-A containing nucleosome);GO:0045175(basal protein localization);GO:0055059(asymmetric neuroblast division)	NA
chr26	7158380	7160880	0.37	7.24	0.051105	hypo-methylated	0.010663	0.244822	-	Esi20211222Gene13317	GO:0004748(ribonucleoside-diphosphate reductase activity, thioredoxin disulfide as acceptor);GO:0005971(ribonucleoside-diphosphate reductase complex);GO:0009263(deoxyribonucleotide biosynthetic process)	NA
chr26	12509049	12511549	76.47	36.36	2.10314	hyper-methylated	0.0004055	0.0193248	-	Esi20211222Gene13564	GO:0004115(3',5'-cyclic-AMP phosphodiesterase activity);GO:0005516(calmodulin binding);GO:0005615(extracellular space);GO:0007165(signal transduction);GO:0032504(multicellular organism reproduction);GO:0046058(cAMP metabolic process);GO:0046068(cGMP metabolic process);GO:0047555(3',5'-cyclic-GMP phosphodiesterase activity);GO:0048101(calcium- and calmodulin-regulated 3',5'-cyclic-GMP phosphodiest…	ko00230(Purine metabolism)
chr26	18201687	18204187	0	8.33	-Inf	hypo-methylated	0.0031538	0.0998219	-	Esi20211222Gene13636	GO:0005783(endoplasmic reticulum);GO:0005794(Golgi apparatus);GO:0006486(protein glycosylation);GO:0006493(protein O-linked glycosylation);GO:0008375(acetylglucosaminyltransferase activity);GO:0008376(acetylgalactosaminyltransferase activity);GO:0008378(galactosyltransferase activity);GO:0008532(N-acetyllactosaminide beta-1,3-N-acetylglucosaminyltransferase activity);GO:0016020(membrane);GO:00167…	ko00601(Glycosphingolipid biosynthesis - lacto and neolacto series)
chr27	492336	494836	6.07	0.12	50.5833	hyper-methylated	0.019505	0.361148	-	Esi20211222Gene13690	GO:0000428(DNA-directed RNA polymerase complex);GO:0003899(DNA-directed 5'-3' RNA polymerase activity)	NA
chr27	2319812	2322312	0	70	-Inf	hypo-methylated	1.1424e-17	6.56301e-15	-	Esi20211222Gene13736	GO:0003777(microtubule motor activity);GO:0005871(kinesin complex);GO:0007018(microtubule-based movement);GO:0016887(ATPase activity)	NA
chr27	3556256	3558756	0.88	8.75	0.100571	hypo-methylated	0.0091323	0.21798	-	Esi20211222Gene13791	GO:0006351(transcription, DNA-templated);GO:0042800(histone methyltransferase activity (H3-K4 specific));GO:0044212(transcription regulatory region DNA binding);GO:0048188(Set1C/COMPASS complex);GO:0051568(histone H3-K4 methylation)	ko03010(Ribosome)
chr27	8280686	8283186	0	12.78	-Inf	hypo-methylated	0.00025532	0.0133345	+	Esi20211222Gene13950	GO:0005615(extracellular space);GO:0042802(identical protein binding)	NA
chr27	11224706	11227206	7.8	20.47	0.381045	hypo-methylated	0.012277	0.266497	+	Esi20211222Gene14029	GO:0000981(RNA polymerase II transcription factor activity, sequence-specific DNA binding);GO:0003677(DNA binding);GO:0005654(nucleoplasm);GO:0005737(cytoplasm)	NA
chr28	301837	304337	1.33	7.14	0.186275	hypo-methylated	0.03913	0.556471	-	Esi20211222Gene14149	GO:0003824(catalytic activity);GO:0005764(lysosome);GO:0008152(metabolic process);GO:0008449(N-acetylglucosamine-6-sulfatase activity);GO:0008484(sulfuric ester hydrolase activity);GO:0016787(hydrolase activity);GO:0030203(glycosaminoglycan metabolic process);GO:0046872(metal ion binding)	ko00531(Glycosaminoglycan degradation);ko04142(Lysosome)
chr28	14722945	14725445	0	50	-Inf	hypo-methylated	4.7145e-13	1.4538e-10	+	Esi20211222Gene14525	GO:0004748(ribonucleoside-diphosphate reductase activity, thioredoxin disulfide as acceptor);GO:0005971(ribonucleoside-diphosphate reductase complex);GO:0009263(deoxyribonucleotide biosynthetic process)	NA
chr29	1821597	1824097	16.67	40	0.41675	hypo-methylated	0.0010732	0.0433184	-	Esi20211222Gene14642	GO:0005886(plasma membrane);GO:0006820(anion transport);GO:0016021(integral component of membrane);GO:0022857(transmembrane transporter activity);GO:0055085(transmembrane transport)	ko04142(Lysosome)
chr29	2183666	2186166	23.19	0	Inf	hyper-methylated	2.5047e-06	0.000255577	-	Esi20211222Gene14655	GO:0032502(developmental process)	NA
chr29	3813541	3816041	28.79	56.52	0.509377	hypo-methylated	0.001316	0.0507731	-	Esi20211222Gene14702	GO:0004748(ribonucleoside-diphosphate reductase activity, thioredoxin disulfide as acceptor);GO:0005971(ribonucleoside-diphosphate reductase complex);GO:0009263(deoxyribonucleotide biosynthetic process)	NA
chr29	14801005	14803505	11.45	24.32	0.470806	hypo-methylated	0.022137	0.393138	+	Esi20211222Gene15000	GO:0000428(DNA-directed RNA polymerase complex);GO:0003899(DNA-directed 5'-3' RNA polymerase activity)	NA
chr29	14973171	14975671	18.57	42.86	0.433271	hypo-methylated	0.0010469	0.0425435	-	Esi20211222Gene15006	GO:0003777(microtubule motor activity);GO:0005871(kinesin complex);GO:0007018(microtubule-based movement);GO:0016887(ATPase activity)	NA
chr29	15018939	15021439	12.5	0	Inf	hyper-methylated	0.00054758	0.0246664	-	Esi20211222Gene15009	GO:0000981(RNA polymerase II transcription factor activity, sequence-specific DNA binding);GO:0003677(DNA binding);GO:0005654(nucleoplasm);GO:0005737(cytoplasm)	ko00270(Cysteine and methionine metabolism)
chr3	1402302	1404802	87.96	44.35	1.98331	hyper-methylated	0.00041275	0.0196178	+	Esi20211222Gene15085	GO:0004803(transposase activity);GO:0005575(cellular_component);GO:0006313(transposition, DNA-mediated)	ko00310(Lysine degradation)
chr3	3755810	3758310	50	0	Inf	hyper-methylated	4.7526e-12	1.25355e-09	-	Esi20211222Gene15162	GO:0004674(protein serine/threonine kinase activity);GO:0005524(ATP binding);GO:0005634(nucleus);GO:0005730(nucleolus);GO:0005737(cytoplasm);GO:0005829(cytosol);GO:0005886(plasma membrane);GO:0006468(protein phosphorylation);GO:0006915(apoptotic process);GO:0007346(regulation of mitotic cell cycle);GO:0008134(transcription factor binding);GO:0008283(cell proliferation);GO:0030145(manganese ion bi…	ko04630(Jak-STAT signaling pathway);ko05200(Pathways in cancer);ko05206(MicroRNAs in cancer);ko05221(Acute myeloid leukemia);ko04933(AGE-RAGE signaling pathway in diabetic complications)
chr3	4189177	4191677	36.36	82.35	0.44153	hypo-methylated	7.8488e-06	0.00070184	+	Esi20211222Gene15182	GO:0000062(fatty-acyl-CoA binding);GO:0003995(acyl-CoA dehydrogenase activity);GO:0005777(peroxisome);GO:0009055(electron transfer activity);GO:0016402(pristanoyl-CoA oxidase activity);GO:0033539(fatty acid beta-oxidation using acyl-CoA dehydrogenase);GO:0050660(flavin adenine dinucleotide binding);GO:0052890(oxidoreductase activity, acting on the CH-CH group of donors, with a flavin as acceptor)…	ko00071(Fatty acid degradation);ko00592(alpha-Linolenic acid metabolism);ko01040(Biosynthesis of unsaturated fatty acids);ko04146(Peroxisome)
chr3	8021375	8023875	12.08	1.23	9.82114	hyper-methylated	0.0038268	0.115626	+	Esi20211222Gene15298	GO:0004518(nuclease activity);GO:0005634(nucleus);GO:0005737(cytoplasm);GO:0005813(centrosome);GO:0046872(metal ion binding);GO:0090305(nucleic acid phosphodiester bond hydrolysis)	ko04110(Cell cycle)
chr3	20300478	20302978	0	20.97	-Inf	hypo-methylated	2.8092e-06	0.000281175	-	Esi20211222Gene15588	GO:0000977(RNA polymerase II regulatory region sequence-specific DNA binding);GO:0003700(DNA binding transcription factor activity);GO:0005634(nucleus);GO:0006357(regulation of transcription by RNA polymerase II)	ko03013(RNA transport)
chr3	27352540	27355040	2.4	19.17	0.125196	hypo-methylated	0.00020156	0.0110209	-	Esi20211222Gene15720	GO:0000786(nucleosome);GO:0003677(DNA binding);GO:0005634(nucleus);GO:0006334(nucleosome assembly);GO:0006352(DNA-templated transcription, initiation);GO:0042393(histone binding);GO:0046982(protein heterodimerization activity)	NA
chr3	31649107	31651607	5.56	0	Inf	hyper-methylated	0.021159	0.382815	-	Esi20211222Gene15848	GO:0000904(cell morphogenesis involved in differentiation);GO:0001764(neuron migration);GO:0005509(calcium ion binding);GO:0005886(plasma membrane);GO:0007156(homophilic cell adhesion via plasma membrane adhesion molecules);GO:0010842(retina layer formation);GO:0016021(integral component of membrane);GO:0030425(dendrite);GO:2000171(negative regulation of dendrite development)	NA
chr3	36700570	36703070	2.22	18.18	0.122112	hypo-methylated	0.00027594	0.0141472	-	Esi20211222Gene15965	GO:0003777(microtubule motor activity);GO:0005871(kinesin complex);GO:0007018(microtubule-based movement);GO:0016887(ATPase activity)	ko04371(Apelin signaling pathway);ko04020(Calcium signaling pathway)
chr3	37423521	37426021	1.27	15.85	0.0801262	hypo-methylated	0.00029637	0.014993	-	Esi20211222Gene15993	GO:0005887(integral component of plasma membrane);GO:0007399(nervous system development);GO:0007411(axon guidance);GO:0016020(membrane);GO:0016021(integral component of membrane);GO:0030513(positive regulation of BMP signaling pathway);GO:0055072(iron ion homeostasis)	ko00260(Glycine, serine and threonine metabolism);ko00310(Lysine degradation);ko04146(Peroxisome)
chr3	37510439	37512939	0	6.15	-Inf	hypo-methylated	0.011188	0.253076	-	Esi20211222Gene15998	GO:0005623(cell);GO:0006879(cellular iron ion homeostasis);GO:0030097(hemopoiesis)	NA
chr3	38041671	38044171	9.38	39.47	0.237649	hypo-methylated	8.0159e-06	0.000712413	+	Esi20211222Gene16016	GO:0006810(transport);GO:0030173(integral component of Golgi membrane)	NA
chr3	38173727	38176227	19.27	32.8	0.5875	hypo-methylated	0.041443	0.574358	+	Esi20211222Gene16022	GO:0006810(transport);GO:0030173(integral component of Golgi membrane)	NA
chr30	913004	915504	0.67	9	0.0744444	hypo-methylated	0.005961	0.159831	+	Esi20211222Gene16684	GO:0004748(ribonucleoside-diphosphate reductase activity, thioredoxin disulfide as acceptor);GO:0005971(ribonucleoside-diphosphate reductase complex);GO:0009263(deoxyribonucleotide biosynthetic process)	ko00640(Propanoate metabolism);ko00280(Valine, leucine and isoleucine degradation);ko00410(beta-Alanine metabolism)
chr30	3504616	3507116	0	7.14	-Inf	hypo-methylated	0.0062698	0.165477	+	Esi20211222Gene16749	GO:0005887(integral component of plasma membrane);GO:0015293(symporter activity)	NA
chr30	7325421	7327921	0	50	-Inf	hypo-methylated	4.7145e-13	1.4538e-10	+	Esi20211222Gene16973	GO:0001054(RNA polymerase I activity);GO:0005736(DNA-directed RNA polymerase I complex)	ko00230(Purine metabolism);ko00240(Pyrimidine metabolism);ko03020(RNA polymerase)
chr30	11149145	11151645	4.42	35.95	0.122949	hypo-methylated	3.2596e-07	4.14246e-05	+	Esi20211222Gene17047	GO:0003777(microtubule motor activity);GO:0005871(kinesin complex);GO:0007018(microtubule-based movement);GO:0016887(ATPase activity)	NA
chr30	11603687	11606187	3.3	15.15	0.217822	hypo-methylated	0.0042783	0.124346	-	Esi20211222Gene17063	GO:0004536(deoxyribonuclease activity);GO:0006308(DNA catabolic process)	ko03015(mRNA surveillance pathway)
chr30	13459319	13461819	6.98	0	Inf	hyper-methylated	0.0098008	0.230913	-	Esi20211222Gene17109	GO:0003777(microtubule motor activity);GO:0005871(kinesin complex);GO:0007018(microtubule-based movement);GO:0016887(ATPase activity)	ko00561(Glycerolipid metabolism);ko00564(Glycerophospholipid metabolism)
chr30	16083067	16085567	18.18	0	Inf	hyper-methylated	3.0688e-05	0.00226783	+	Esi20211222Gene17201	GO:0000981(RNA polymerase II transcription factor activity, sequence-specific DNA binding);GO:0003677(DNA binding);GO:0005654(nucleoplasm);GO:0005737(cytoplasm)	NA
chr31	5217884	5220384	1.86	34.21	0.0543701	hypo-methylated	3.3135e-08	5.34468e-06	+	Esi20211222Gene17353	GO:0004748(ribonucleoside-diphosphate reductase activity, thioredoxin disulfide as acceptor);GO:0005971(ribonucleoside-diphosphate reductase complex);GO:0009263(deoxyribonucleotide biosynthetic process)	NA
chr31	6095502	6098002	60	0	Inf	hyper-methylated	3.6584e-14	1.38222e-11	+	Esi20211222Gene17384	GO:0005096(GTPase activator activity);GO:0005737(cytoplasm);GO:0031235(intrinsic component of the cytoplasmic side of the plasma membrane);GO:0046580(negative regulation of Ras protein signal transduction)	ko04010(MAPK signaling pathway)
chr31	8540810	8543310	33.25	4.85	6.85567	hyper-methylated	8.1046e-06	0.000716469	-	Esi20211222Gene17446	GO:0000981(RNA polymerase II transcription factor activity, sequence-specific DNA binding);GO:0003677(DNA binding);GO:0005654(nucleoplasm);GO:0005737(cytoplasm)	NA
chr31	10504913	10507413	38.26	75	0.510133	hypo-methylated	0.00022033	0.011787	+	Esi20211222Gene17527	NA	ko03013(RNA transport)
chr31	10556869	10559369	0	13.38	-Inf	hypo-methylated	0.00018276	0.0102058	+	Esi20211222Gene17529	GO:0004470(malic enzyme activity);GO:0004471(malate dehydrogenase (decarboxylating) (NAD+) activity);GO:0004473(malate dehydrogenase (decarboxylating) (NADP+) activity);GO:0005739(mitochondrion);GO:0006090(pyruvate metabolic process);GO:0006108(malate metabolic process);GO:0010906(regulation of glucose metabolic process);GO:0051287(NAD binding);GO:0055114(oxidation-reduction process)	ko00620(Pyruvate metabolism)
chr31	13692610	13695110	8.43	44.33	0.190165	hypo-methylated	3.2483e-07	4.14064e-05	-	Esi20211222Gene17648	GO:0000981(RNA polymerase II transcription factor activity, sequence-specific DNA binding);GO:0003677(DNA binding);GO:0005654(nucleoplasm);GO:0005737(cytoplasm)	NA
chr31	15337034	15339534	4.65	0	Inf	hyper-methylated	0.035025	0.522547	+	Esi20211222Gene17727	GO:0016491(oxidoreductase activity);GO:0016614(oxidoreductase activity, acting on CH-OH group of donors);GO:0034976(response to endoplasmic reticulum stress);GO:0045455(ecdysteroid metabolic process);GO:0046331(lateral inhibition);GO:0050660(flavin adenine dinucleotide binding);GO:0055114(oxidation-reduction process)	NA
chr32	2599911	2602411	58.26	30.41	1.91582	hyper-methylated	0.0060504	0.161413	+	Esi20211222Gene17872	GO:0005096(GTPase activator activity);GO:0005737(cytoplasm);GO:0090630(activation of GTPase activity)	NA
chr32	3415285	3417785	39.08	60.49	0.646057	hypo-methylated	0.017673	0.341073	+	Esi20211222Gene17896	GO:0001754(eye photoreceptor cell differentiation);GO:0003774(motor activity);GO:0003777(microtubule motor activity);GO:0005523(tropomyosin binding);GO:0005524(ATP binding);GO:0005737(cytoplasm);GO:0005871(kinesin complex);GO:0005874(microtubule);GO:0007018(microtubule-based movement);GO:0007097(nuclear migration);GO:0007303(cytoplasmic transport, nurse cell to oocyte);GO:0007310(oocyte dorsal/ve…	ko04144(Endocytosis)
chr32	6673116	6675616	10	0	Inf	hyper-methylated	0.0019919	0.0711803	-	Esi20211222Gene17963	GO:0002064(epithelial cell development);GO:0022404(molting cycle process);GO:0042335(cuticle development)	NA
chr32	7607562	7610062	0	4.3	-Inf	hypo-methylated	0.033907	0.510873	-	Esi20211222Gene18005	GO:0001580(detection of chemical stimulus involved in sensory perception of bitter taste);GO:0005261(cation channel activity);GO:0005262(calcium channel activity);GO:0006812(cation transport);GO:0006816(calcium ion transport);GO:0007602(phototransduction);GO:0007638(mechanosensory behavior);GO:0009408(response to heat);GO:0009416(response to light stimulus);GO:0010378(temperature compensation of …	NA
chr32	10645217	10647717	0	10	-Inf	hypo-methylated	0.0012174	0.0473173	+	Esi20211222Gene18056	GO:0003676(nucleic acid binding);GO:0003723(RNA binding);GO:0003964(RNA-directed DNA polymerase activity);GO:0004523(RNA-DNA hybrid ribonuclease activity);GO:0005575(cellular_component);GO:0006278(RNA-dependent DNA biosynthetic process)	NA
chr33	3234676	3237176	0.83	26.37	0.0314752	hypo-methylated	5.2599e-07	6.44999e-05	-	Esi20211222Gene18236	GO:0016491(oxidoreductase activity)	ko00140(Steroid hormone biosynthesis);ko00591(Linoleic acid metabolism);ko00830(Retinol metabolism)
chr33	4148226	4150726	100	30	3.33333	hyper-methylated	4.0314e-09	7.65017e-07	-	Esi20211222Gene18287	GO:0003779(actin binding);GO:0005912(adherens junction);GO:0045197(establishment or maintenance of epithelial cell apical/basal polarity)	ko04530(Tight junction);ko04810(Regulation of actin cytoskeleton)
chr33	4170391	4172891	8.4	0.78	10.7692	hyper-methylated	0.014407	0.298076	+	Esi20211222Gene18289	GO:0005634(nucleus)	NA
chr33	13228230	13230730	0.34	6.14	0.0553746	hypo-methylated	0.019453	0.36103	+	Esi20211222Gene18566	GO:0042742(defense response to bacterium)	NA
chr34	2728825	2731325	0	15.62	-Inf	hypo-methylated	5.2811e-05	0.00361303	-	Esi20211222Gene18664	GO:0000981(RNA polymerase II transcription factor activity, sequence-specific DNA binding);GO:0003677(DNA binding);GO:0005654(nucleoplasm);GO:0005737(cytoplasm)	NA
chr35	1110874	1113374	0	12.12	-Inf	hypo-methylated	0.00036918	0.0179405	+	Esi20211222Gene19148	GO:0003677(DNA binding);GO:0005634(nucleus)	NA
chr35	1111887	1114387	11.11	30	0.370333	hypo-methylated	0.0019862	0.0711803	+	Esi20211222Gene19149	GO:0003677(DNA binding);GO:0005634(nucleus)	NA
chr35	3852465	3854965	29.63	55.22	0.536581	hypo-methylated	0.0028113	0.0916799	+	Esi20211222Gene19215	GO:0006497(protein lipidation);GO:0006914(autophagy);GO:0019777(Atg12 transferase activity);GO:0032446(protein modification by small protein conjugation)	ko04140(Autophagy - animal);ko04136(Autophagy - other eukaryotes)
chr35	5054401	5056901	49.06	67.87	0.722853	hypo-methylated	0.047132	0.615247	-	Esi20211222Gene19250	GO:0005634(nucleus);GO:0005737(cytoplasm);GO:0005739(mitochondrion);GO:0005777(peroxisome);GO:0005829(cytosol);GO:0006979(response to oxidative stress);GO:0008340(determination of adult lifespan);GO:0008379(thioredoxin peroxidase activity);GO:0034599(cellular response to oxidative stress);GO:0042744(hydrogen peroxide catabolic process);GO:0043066(negative regulation of apoptotic process);GO:00454…	ko04146(Peroxisome)
chr35	7789688	7792188	43.48	21.5	2.02233	hyper-methylated	0.010935	0.249014	-	Esi20211222Gene19318	GO:0003676(nucleic acid binding);GO:0008270(zinc ion binding);GO:0046872(metal ion binding)	NA
chr35	11440916	11443416	18.46	46.26	0.399049	hypo-methylated	0.00027378	0.0140551	+	Esi20211222Gene19391	GO:0005737(cytoplasm);GO:0005886(plasma membrane);GO:0006508(proteolysis);GO:0008270(zinc ion binding);GO:0042277(peptide binding);GO:0043171(peptide catabolic process);GO:0070006(metalloaminopeptidase activity)	NA
chr35	12716898	12719398	0.48	6.9	0.0695652	hypo-methylated	0.015291	0.308157	-	Esi20211222Gene19414	GO:0017112(Rab guanyl-nucleotide exchange factor activity);GO:0043547(positive regulation of GTPase activity);GO:0055037(recycling endosome)	NA
chr36	3822997	3825497	50	14.01	3.56888	hyper-methylated	1.572e-05	0.00126538	-	Esi20211222Gene19593	GO:0005794(Golgi apparatus);GO:0008270(zinc ion binding);GO:0016021(integral component of membrane)	NA
chr36	5653776	5656276	0	50	-Inf	hypo-methylated	4.7145e-13	1.4538e-10	+	Esi20211222Gene19694	GO:0000462(maturation of SSU-rRNA from tricistronic rRNA transcript (SSU-rRNA, 5.8S rRNA, LSU-rRNA));GO:0003735(structural constituent of ribosome);GO:0006412(translation);GO:0022627(cytosolic small ribosomal subunit)	ko03010(Ribosome)
chr36	14392935	14395435	23.08	57.32	0.402652	hypo-methylated	5.7477e-05	0.00387535	-	Esi20211222Gene20027	GO:0004748(ribonucleoside-diphosphate reductase activity, thioredoxin disulfide as acceptor);GO:0005971(ribonucleoside-diphosphate reductase complex);GO:0009263(deoxyribonucleotide biosynthetic process)	NA
chr37	5698448	5700948	50	0	Inf	hyper-methylated	4.7526e-12	1.25355e-09	+	Esi20211222Gene20243	GO:0003674(molecular_function);GO:0005575(cellular_component);GO:0008150(biological_process)	NA
chr38	2677449	2679949	54.55	0	Inf	hyper-methylated	5.1807e-13	1.56342e-10	+	Esi20211222Gene20524	GO:0005739(mitochondrion);GO:0006839(mitochondrial transport);GO:0007399(nervous system development);GO:0019894(kinesin binding)	NA
chr38	3397637	3400137	8.51	26.89	0.316475	hypo-methylated	0.0012603	0.0487138	+	Esi20211222Gene20547	GO:0022625(cytosolic large ribosomal subunit);GO:0030687(preribosome, large subunit precursor);GO:0042273(ribosomal large subunit biogenesis)	NA
chr38	4245792	4248292	3.35	20.77	0.16129	hypo-methylated	0.00025297	0.0132988	-	Esi20211222Gene20594	GO:0004748(ribonucleoside-diphosphate reductase activity, thioredoxin disulfide as acceptor);GO:0005971(ribonucleoside-diphosphate reductase complex);GO:0009263(deoxyribonucleotide biosynthetic process)	NA
chr38	9334629	9337129	29.61	47.37	0.625079	hypo-methylated	0.026173	0.441149	+	Esi20211222Gene20751	GO:0002088(lens development in camera-type eye);GO:0003406(retinal pigment epithelium development);GO:0007368(determination of left/right symmetry);GO:0007507(heart development);GO:0042733(embryonic digit morphogenesis);GO:0060271(cilium assembly);GO:0060831(smoothened signaling pathway involved in dorsal/ventral neural tube patterning);GO:0061512(protein localization to cilium)	NA
chr38	13694323	13696823	0	12.5	-Inf	hypo-methylated	0.00029851	0.0150287	+	Esi20211222Gene20903	GO:0004748(ribonucleoside-diphosphate reductase activity, thioredoxin disulfide as acceptor);GO:0005971(ribonucleoside-diphosphate reductase complex);GO:0009263(deoxyribonucleotide biosynthetic process)	NA
chr39	523125	525625	4.39	16.34	0.268666	hypo-methylated	0.0063621	0.167491	+	Esi20211222Gene20947	GO:0009100(glycoprotein metabolic process);GO:0016231(beta-N-acetylglucosaminidase activity)	ko04931(Insulin resistance)
chr39	1181125	1183625	38.1	57.72	0.660083	hypo-methylated	0.025962	0.438853	+	Esi20211222Gene20997	GO:0004748(ribonucleoside-diphosphate reductase activity, thioredoxin disulfide as acceptor);GO:0005971(ribonucleoside-diphosphate reductase complex);GO:0009263(deoxyribonucleotide biosynthetic process)	NA
chr39	1231159	1233659	33.33	50	0.6666	hypo-methylated	0.041996	0.577739	+	Esi20211222Gene21002	GO:0003824(catalytic activity);GO:0004556(alpha-amylase activity);GO:0005975(carbohydrate metabolic process);GO:0008152(metabolic process);GO:0016787(hydrolase activity);GO:0016798(hydrolase activity, acting on glycosyl bonds);GO:0043169(cation binding)	ko00500(Starch and sucrose metabolism);ko04973(Carbohydrate digestion and absorption)
chr39	1901980	1904480	0	66.67	-Inf	hypo-methylated	6.6809e-17	3.25795e-14	+	Esi20211222Gene21049	GO:0006886(intracellular protein transport);GO:0016192(vesicle-mediated transport);GO:0030121(AP-1 adaptor complex);GO:0030136(clathrin-coated vesicle);GO:0030276(clathrin binding);GO:0033363(secretory granule organization);GO:0035976(transcription factor AP-1 complex);GO:0045746(negative regulation of Notch signaling pathway);GO:0046907(intracellular transport);GO:0048749(compound eye developmen…	ko04142(Lysosome)
chr39	4548282	4550782	6.94	0.51	13.6078	hyper-methylated	0.02176	0.390154	+	Esi20211222Gene21128	GO:0003723(RNA binding);GO:0003964(RNA-directed DNA polymerase activity);GO:0005737(cytoplasm);GO:0006278(RNA-dependent DNA biosynthetic process);GO:0015074(DNA integration)	NA
chr4	1990217	1992717	0	12	-Inf	hypo-methylated	0.00039483	0.0188592	-	Esi20211222Gene21513	GO:0032502(developmental process)	NA
chr4	2219437	2221937	1.35	13.21	0.102195	hypo-methylated	0.0013961	0.0535678	+	Esi20211222Gene21518	GO:0006810(transport);GO:0030173(integral component of Golgi membrane)	NA
chr4	4378431	4380931	53.67	15.31	3.50555	hyper-methylated	9.3468e-06	0.00081494	-	Esi20211222Gene21576	GO:0000977(RNA polymerase II regulatory region sequence-specific DNA binding);GO:0003700(DNA binding transcription factor activity);GO:0005634(nucleus);GO:0006357(regulation of transcription by RNA polymerase II)	NA
chr4	9690960	9693460	64.65	32.17	2.00964	hyper-methylated	0.0020778	0.0729581	-	Esi20211222Gene21700	GO:0005228(intracellular sodium activated potassium channel activity);GO:0005249(voltage-gated potassium channel activity);GO:0005886(plasma membrane);GO:0006813(potassium ion transport);GO:0008076(voltage-gated potassium channel complex);GO:0015269(calcium-activated potassium channel activity);GO:0015271(outward rectifier potassium channel activity);GO:0016020(membrane);GO:0016021(integral compo…	NA
chr4	13591607	13594107	0	10	-Inf	hypo-methylated	0.0012174	0.0473173	-	Esi20211222Gene21824	GO:0004725(protein tyrosine phosphatase activity);GO:0006470(protein dephosphorylation);GO:0016020(membrane);GO:0016021(integral component of membrane);GO:0016311(dephosphorylation);GO:0016791(phosphatase activity)	NA
chr4	15640687	15643187	88.91	28.84	3.08287	hyper-methylated	1.2131e-07	1.71296e-05	+	Esi20211222Gene21887	GO:0005622(intracellular);GO:1990126(retrograde transport, endosome to plasma membrane)	NA
chr4	15640687	15643187	88.91	28.84	3.08287	hyper-methylated	1.2131e-07	1.71296e-05	+	Esi20211222Gene21888	GO:0005622(intracellular);GO:1990126(retrograde transport, endosome to plasma membrane)	NA
chr4	24040252	24042752	0	66.67	-Inf	hypo-methylated	6.6809e-17	3.25795e-14	-	Esi20211222Gene22079	NA	ko02010(ABC transporters)
chr4	26597043	26599543	1.13	11.05	0.102262	hypo-methylated	0.0034751	0.107556	-	Esi20211222Gene22161	GO:0005737(cytoplasm);GO:0005813(centrosome)	ko03018(RNA degradation)
chr4	27091722	27094222	16.98	2.47	6.87449	hyper-methylated	0.0014178	0.0543011	-	Esi20211222Gene22183	GO:0000398(mRNA splicing, via spliceosome);GO:0003723(RNA binding);GO:0046540(U4/U6 x U5 tri-snRNP complex)	ko00020(Citrate cycle (TCA cycle))
chr4	27231652	27234152	4.76	0	Inf	hyper-methylated	0.032936	0.501005	-	Esi20211222Gene22186	GO:0003777(microtubule motor activity);GO:0005871(kinesin complex);GO:0007018(microtubule-based movement);GO:0016887(ATPase activity)	ko00561(Glycerolipid metabolism);ko00564(Glycerophospholipid metabolism)
chr4	29828387	29830887	0	4.05	-Inf	hypo-methylated	0.039534	0.560317	-	Esi20211222Gene22271	NA	ko00561(Glycerolipid metabolism);ko00564(Glycerophospholipid metabolism);ko04070(Phosphatidylinositol signaling system)
chr4	36908317	36910817	0	3.85	-Inf	hypo-methylated	0.044737	0.596939	+	Esi20211222Gene22442	NA	ko04080(Neuroactive ligand-receptor interaction)
chr4	42158082	42160582	0	10	-Inf	hypo-methylated	0.0012174	0.0473173	-	Esi20211222Gene22585	GO:0003777(microtubule motor activity);GO:0005871(kinesin complex);GO:0007018(microtubule-based movement);GO:0016887(ATPase activity)	ko00600(Sphingolipid metabolism)
chr40	280951	283451	11.59	0	Inf	hyper-methylated	0.00087426	0.0367014	-	Esi20211222Gene22627	GO:0005575(cellular_component)	ko04144(Endocytosis)
chr40	3089011	3091511	0	75	-Inf	hypo-methylated	8.0723e-19	5.05278e-16	-	Esi20211222Gene22746	GO:0005515(protein binding);GO:0035317(imaginal disc-derived wing hair organization)	NA
chr40	7400612	7403112	5.38	0	Inf	hyper-methylated	0.023359	0.408349	-	Esi20211222Gene22936	GO:0005887(integral component of plasma membrane);GO:0007186(G-protein coupled receptor signaling pathway);GO:0007602(phototransduction);GO:0008020(G-protein coupled photoreceptor activity);GO:0071482(cellular response to light stimulus)	NA
chr40	12603746	12606246	20	7.14	2.80112	hyper-methylated	0.018717	0.354221	+	Esi20211222Gene23034	GO:0003994(aconitate hydratase activity);GO:0005739(mitochondrion);GO:0006099(tricarboxylic acid cycle);GO:0051539(4 iron, 4 sulfur cluster binding)	ko00020(Citrate cycle (TCA cycle));ko00630(Glyoxylate and dicarboxylate metabolism)
chr40	13586937	13589437	52.63	19.44	2.7073	hyper-methylated	0.00020057	0.0109811	-	Esi20211222Gene23059	GO:0005887(integral component of plasma membrane);GO:0006874(cellular calcium ion homeostasis);GO:0019829(cation-transporting ATPase activity);GO:0043231(intracellular membrane-bounded organelle)	NA
chr40	13816649	13819149	21.51	58.11	0.37016	hypo-methylated	1.6686e-05	0.00133038	+	Esi20211222Gene23065	GO:0003677(DNA binding)	NA
chr41	958818	961318	0.92	20.63	0.0445952	hypo-methylated	1.348e-05	0.00109347	-	Esi20211222Gene23083	GO:0004748(ribonucleoside-diphosphate reductase activity, thioredoxin disulfide as acceptor);GO:0005971(ribonucleoside-diphosphate reductase complex);GO:0009263(deoxyribonucleotide biosynthetic process)	NA
chr41	1111913	1114413	13.32	47.69	0.279304	hypo-methylated	4.6826e-06	0.000445304	-	Esi20211222Gene23094	GO:0004748(ribonucleoside-diphosphate reductase activity, thioredoxin disulfide as acceptor);GO:0005971(ribonucleoside-diphosphate reductase complex);GO:0009263(deoxyribonucleotide biosynthetic process)	ko03008(Ribosome biogenesis in eukaryotes)
chr41	2255571	2258071	32.87	8.76	3.75228	hyper-methylated	0.00032872	0.0162953	+	Esi20211222Gene23142	GO:0000784(nuclear chromosome, telomeric region);GO:0003684(damaged DNA binding);GO:0006303(double-strand break repair via nonhomologous end joining);GO:0031848(protection from non-homologous end joining at telomere);GO:0035312(5'-3' exodeoxyribonuclease activity);GO:0036297(interstrand cross-link repair)	NA
chr41	3514433	3516933	9.52	27.27	0.349102	hypo-methylated	0.0021792	0.075655	+	Esi20211222Gene23164	NA	ko04120(Ubiquitin mediated proteolysis)
chr41	4997811	5000311	45.45	9.09	5	hyper-methylated	1.9609e-06	0.000206621	+	Esi20211222Gene23211	GO:0003674(molecular_function);GO:0005575(cellular_component);GO:0008150(biological_process)	NA
chr41	7461500	7464000	71.11	4.17	17.0528	hyper-methylated	5.4459e-14	2.00342e-11	-	Esi20211222Gene23294	GO:0007409(axonogenesis)	NA
chr42	4313476	4315976	29.85	7.83	3.81226	hyper-methylated	0.00056243	0.025281	+	Esi20211222Gene23573	GO:0000103(sulfate assimilation);GO:0005739(mitochondrion);GO:0006457(protein folding);GO:0015035(protein disulfide oxidoreductase activity);GO:0016671(oxidoreductase activity, acting on a sulfur group of donors, disulfide as acceptor);GO:0034599(cellular response to oxidative stress);GO:0045454(cell redox homeostasis);GO:0055114(oxidation-reduction process)	NA
chr42	6127662	6130162	4.72	21.5	0.219535	hypo-methylated	0.000689	0.0298814	-	Esi20211222Gene23637	NA	ko03460(Fanconi anemia pathway)
chr42	6317982	6320482	37.5	0	Inf	hyper-methylated	2.1426e-09	4.23851e-07	-	Esi20211222Gene23645	GO:0003964(RNA-directed DNA polymerase activity);GO:0006310(DNA recombination);GO:0009036(Type II site-specific deoxyribonuclease activity);GO:0032197(transposition, RNA-mediated);GO:0032199(reverse transcription involved in RNA-mediated transposition);GO:0046872(metal ion binding);GO:0090305(nucleic acid phosphodiester bond hydrolysis)	NA
chr42	7085614	7088114	64.38	33.93	1.89744	hyper-methylated	0.0044098	0.127268	+	Esi20211222Gene23673	GO:0003674(molecular_function);GO:0005575(cellular_component);GO:0008150(biological_process)	NA
chr42	7298285	7300785	0	50	-Inf	hypo-methylated	4.7145e-13	1.4538e-10	-	Esi20211222Gene23685	GO:0000981(RNA polymerase II transcription factor activity, sequence-specific DNA binding);GO:0003677(DNA binding);GO:0005654(nucleoplasm);GO:0005737(cytoplasm);GO:0006357(regulation of transcription by RNA polymerase II)	ko00330(Arginine and proline metabolism)
chr42	8053266	8055766	0	57.63	-Inf	hypo-methylated	8.1247e-15	3.3736e-12	-	Esi20211222Gene23716	GO:0000981(RNA polymerase II transcription factor activity, sequence-specific DNA binding);GO:0003677(DNA binding);GO:0005654(nucleoplasm);GO:0005737(cytoplasm)	ko00270(Cysteine and methionine metabolism)
chr42	8526550	8529050	11.88	0	Inf	hyper-methylated	0.00075298	0.0322558	-	Esi20211222Gene23747	GO:0000428(DNA-directed RNA polymerase complex);GO:0003899(DNA-directed 5'-3' RNA polymerase activity)	ko00230(Purine metabolism);ko00240(Pyrimidine metabolism);ko03020(RNA polymerase)
chr42	10262830	10265330	0	15.28	-Inf	hypo-methylated	6.3723e-05	0.00421966	+	Esi20211222Gene23795	GO:0004726(non-membrane spanning protein tyrosine phosphatase activity);GO:0005634(nucleus);GO:0005737(cytoplasm);GO:0035335(peptidyl-tyrosine dephosphorylation)	NA
chr43	13349178	13351678	4.23	23.21	0.182249	hypo-methylated	0.00018185	0.0102058	-	Esi20211222Gene24156	GO:0004601(peroxidase activity);GO:0006979(response to oxidative stress);GO:0020037(heme binding);GO:0055114(oxidation-reduction process)	NA
chr43	13352278	13354778	8.62	0	Inf	hyper-methylated	0.004102	0.120977	+	Esi20211222Gene24157	GO:0004601(peroxidase activity);GO:0006979(response to oxidative stress);GO:0020037(heme binding);GO:0055114(oxidation-reduction process)	NA
chr44	10335216	10337716	36.96	7.81	4.73239	hyper-methylated	2.5978e-05	0.00199828	+	Esi20211222Gene24554	GO:0006351(transcription, DNA-templated);GO:0042800(histone methyltransferase activity (H3-K4 specific));GO:0044212(transcription regulatory region DNA binding);GO:0048188(Set1C/COMPASS complex);GO:0051568(histone H3-K4 methylation)	NA
chr44	11330654	11333154	44.44	6.67	6.66267	hyper-methylated	3.0134e-07	3.96163e-05	+	Esi20211222Gene24590	GO:0000123(histone acetyltransferase complex);GO:0002098(tRNA wobble uridine modification);GO:0004402(histone acetyltransferase activity);GO:0005737(cytoplasm);GO:0006357(regulation of transcription by RNA polymerase II);GO:0006368(transcription elongation from RNA polymerase II promoter);GO:0008023(transcription elongation factor complex);GO:0033588(Elongator holoenzyme complex)	NA
chr45	5322031	5324531	0	5.26	-Inf	hypo-methylated	0.018974	0.355892	+	Esi20211222Gene24733	GO:0000002(mitochondrial genome maintenance);GO:0005634(nucleus);GO:0005657(replication fork);GO:0005739(mitochondrion);GO:0006260(DNA replication);GO:0010521(telomerase inhibitor activity);GO:0032211(negative regulation of telomere maintenance via telomerase);GO:0032508(DNA duplex unwinding);GO:0043141(ATP-dependent 5'-3' DNA helicase activity);GO:0044806(G-quadruplex DNA unwinding);GO:0051974(n…	ko03440(Homologous recombination);ko03460(Fanconi anemia pathway)
chr45	6738488	6740988	100	10	10	hyper-methylated	7.0582e-17	3.40238e-14	-	Esi20211222Gene24791	GO:0003872(6-phosphofructokinase activity);GO:0005829(cytosol);GO:0006096(glycolytic process)	ko00010(Glycolysis / Gluconeogenesis);ko00030(Pentose phosphate pathway);ko00051(Fructose and mannose metabolism);ko00052(Galactose metabolism);ko03018(RNA degradation)
chr45	7097137	7099637	0	66.67	-Inf	hypo-methylated	6.6809e-17	3.25795e-14	+	Esi20211222Gene24808	GO:0005096(GTPase activator activity);GO:0005737(cytoplasm);GO:0005776(autophagosome);GO:0006886(intracellular protein transport);GO:0006914(autophagy);GO:0012505(endomembrane system);GO:0017137(Rab GTPase binding);GO:0031338(regulation of vesicle fusion);GO:0031410(cytoplasmic vesicle);GO:0090630(activation of GTPase activity);GO:1901096(regulation of autophagosome maturation)	NA
chr45	8434972	8437472	34.62	57.45	0.602611	hypo-methylated	0.0093918	0.223203	+	Esi20211222Gene24851	NA	ko00230(Purine metabolism);ko00240(Pyrimidine metabolism);ko03030(DNA replication);ko03410(Base excision repair);ko03420(Nucleotide excision repair)
chr45	9662305	9664805	22.22	8.11	2.73983	hyper-methylated	0.014771	0.301191	-	Esi20211222Gene24895	GO:0000981(RNA polymerase II transcription factor activity, sequence-specific DNA binding);GO:0003677(DNA binding);GO:0005654(nucleoplasm);GO:0005737(cytoplasm)	ko00270(Cysteine and methionine metabolism)
chr45	10752727	10755227	0.55	23.54	0.0233645	hypo-methylated	1.6144e-06	0.000173602	+	Esi20211222Gene24931	GO:0003676(nucleic acid binding);GO:0003723(RNA binding);GO:0003964(RNA-directed DNA polymerase activity);GO:0004523(RNA-DNA hybrid ribonuclease activity);GO:0005575(cellular_component);GO:0006278(RNA-dependent DNA biosynthetic process)	ko00260(Glycine, serine and threonine metabolism);ko00310(Lysine degradation);ko04146(Peroxisome)
chr45	12363289	12365789	40.25	17.89	2.24986	hyper-methylated	0.0057715	0.156114	-	Esi20211222Gene24959	GO:0004748(ribonucleoside-diphosphate reductase activity, thioredoxin disulfide as acceptor);GO:0005971(ribonucleoside-diphosphate reductase complex);GO:0009263(deoxyribonucleotide biosynthetic process)	NA
chr46	6581437	6583937	10.42	30.65	0.339967	hypo-methylated	0.00095723	0.0396647	+	Esi20211222Gene25111	GO:0004145(diamine N-acetyltransferase activity);GO:0005737(cytoplasm);GO:0009447(putrescine catabolic process);GO:0032918(spermidine acetylation);GO:0032919(spermine acetylation);GO:0032920(putrescine acetylation);GO:0046204(nor-spermidine metabolic process);GO:0070062(extracellular exosome)	ko00330(Arginine and proline metabolism);ko04216(Ferroptosis)
chr46	9254620	9257120	0	8.89	-Inf	hypo-methylated	0.0022887	0.0785462	+	Esi20211222Gene25201	GO:0000287(magnesium ion binding);GO:0004012(phospholipid-translocating ATPase activity);GO:0005524(ATP binding);GO:0005794(Golgi apparatus);GO:0005886(plasma membrane);GO:0005929(cilium);GO:0007030(Golgi organization);GO:0016021(integral component of membrane);GO:0032880(regulation of protein localization);GO:0045332(phospholipid translocation);GO:0050911(detection of chemical stimulus involved …	NA
chr46	9612423	9614923	50	81.85	0.610874	hypo-methylated	0.0024064	0.0815183	+	Esi20211222Gene25216	GO:0000184(nuclear-transcribed mRNA catabolic process, nonsense-mediated decay);GO:0000290(deadenylation-dependent decapping of nuclear-transcribed mRNA);GO:0000932(P-body);GO:0003729(mRNA binding);GO:0005634(nucleus);GO:0005737(cytoplasm);GO:0005829(cytosol);GO:0008047(enzyme activator activity);GO:0016787(hydrolase activity);GO:0030234(enzyme regulator activity);GO:0031087(deadenylation-indepen…	ko03018(RNA degradation)
chr46	11605342	11607842	0	21.34	-Inf	hypo-methylated	2.2961e-06	0.000237177	-	Esi20211222Gene25288	NA	ko04080(Neuroactive ligand-receptor interaction)
chr46	11771887	11774387	0.5	13.03	0.038373	hypo-methylated	0.00048174	0.0222258	-	Esi20211222Gene25302	GO:0003700(DNA binding transcription factor activity);GO:0005634(nucleus);GO:0043565(sequence-specific DNA binding);GO:0044212(transcription regulatory region DNA binding)	NA
chr46	11828033	11830533	4.76	34.85	0.136585	hypo-methylated	8.4381e-07	9.7219e-05	+	Esi20211222Gene25305	GO:0004518(nuclease activity);GO:0005634(nucleus);GO:0005737(cytoplasm);GO:0016787(hydrolase activity);GO:0046872(metal ion binding)	NA
chr47	3550819	3553319	34.62	69.23	0.500072	hypo-methylated	0.00028538	0.0145422	+	Esi20211222Gene25405	GO:0005886(plasma membrane);GO:0006727(ommochrome biosynthetic process);GO:0006856(eye pigment precursor transport);GO:0016021(integral component of membrane);GO:0042626(ATPase activity, coupled to transmembrane movement of substances)	NA
chr47	10490681	10493181	0	4.17	-Inf	hypo-methylated	0.03672	0.53685	+	Esi20211222Gene25657	GO:0000981(RNA polymerase II transcription factor activity, sequence-specific DNA binding);GO:0005634(nucleus);GO:0006357(regulation of transcription by RNA polymerase II);GO:0030154(cell differentiation)	NA
chr48	895921	898421	0	24	-Inf	hypo-methylated	5.406e-07	6.59061e-05	+	Esi20211222Gene25747	GO:0006338(chromatin remodeling);GO:0006342(chromatin silencing);GO:0016575(histone deacetylation);GO:0035267(NuA4 histone acetyltransferase complex);GO:0043967(histone H4 acetylation);GO:0043968(histone H2A acetylation)	ko00600(Sphingolipid metabolism)
chr48	1189204	1191704	0	6.21	-Inf	hypo-methylated	0.0108	0.246829	-	Esi20211222Gene25762	GO:0000724(double-strand break repair via homologous recombination);GO:0003677(DNA binding);GO:0005634(nucleus);GO:0005694(chromosome);GO:0005737(cytoplasm);GO:0009378(four-way junction helicase activity);GO:0043140(ATP-dependent 3'-5' DNA helicase activity)	ko03018(RNA degradation)
chr48	11813999	11816499	83.33	0	Inf	hyper-methylated	4.4854e-19	3.03401e-16	-	Esi20211222Gene26041	GO:0005829(cytosol);GO:0031313(extrinsic component of endosome membrane)	ko04144(Endocytosis);ko04137(Mitophagy - animal)
chr49	2188426	2190926	29.25	48.3	0.60559	hypo-methylated	0.018106	0.345778	-	Esi20211222Gene26123	NA	ko03008(Ribosome biogenesis in eukaryotes)
chr49	11746418	11748918	0	6.2	-Inf	hypo-methylated	0.010864	0.247751	+	Esi20211222Gene26383	GO:0008092(cytoskeletal protein binding);GO:0008270(zinc ion binding);GO:0008307(structural constituent of muscle);GO:0016010(dystrophin-associated glycoprotein complex);GO:0016014(dystrobrevin complex)	NA
chr5	9410294	9412794	0	30	-Inf	hypo-methylated	2.1088e-08	3.46819e-06	+	Esi20211222Gene26637	GO:0005886(plasma membrane);GO:0005942(phosphatidylinositol 3-kinase complex);GO:0016303(1-phosphatidylinositol-3-kinase activity);GO:0035005(1-phosphatidylinositol-4-phosphate 3-kinase activity);GO:0046934(phosphatidylinositol-4,5-bisphosphate 3-kinase activity)	ko00562(Inositol phosphate metabolism);ko04068(FoxO signaling pathway);ko04070(Phosphatidylinositol signaling system);ko04150(mTOR signaling pathway);ko04140(Autophagy - animal);ko04213(Longevity regulating pathway - multiple species);ko04933(AGE-RAGE signaling pathway in diabetic complications)
chr5	11945886	11948386	0	40	-Inf	hypo-methylated	9.8251e-11	2.26398e-08	+	Esi20211222Gene26679	GO:0000981(RNA polymerase II transcription factor activity, sequence-specific DNA binding);GO:0003677(DNA binding);GO:0005654(nucleoplasm);GO:0005737(cytoplasm)	NA
chr5	14725487	14727987	1	7.59	0.131752	hypo-methylated	0.020586	0.376363	+	Esi20211222Gene26746	GO:0000132(establishment of mitotic spindle orientation);GO:0003677(DNA binding);GO:0005813(centrosome);GO:0005819(spindle);GO:0006355(regulation of transcription, DNA-templated);GO:0007165(signal transduction);GO:0045938(positive regulation of circadian sleep/wake cycle, sleep);GO:0050811(GABA receptor binding);GO:0055059(asymmetric neuroblast division);GO:0061172(regulation of establishment of …	ko04068(FoxO signaling pathway);ko04070(Phosphatidylinositol signaling system);ko04150(mTOR signaling pathway);ko04140(Autophagy - animal);ko04933(AGE-RAGE signaling pathway in diabetic complications)
chr5	16999819	17002319	1.65	36.08	0.0457317	hypo-methylated	9.1397e-09	1.66652e-06	-	Esi20211222Gene26839	GO:0004748(ribonucleoside-diphosphate reductase activity, thioredoxin disulfide as acceptor);GO:0005971(ribonucleoside-diphosphate reductase complex);GO:0009263(deoxyribonucleotide biosynthetic process)	ko00600(Sphingolipid metabolism);ko04142(Lysosome)
chr5	20626301	20628801	0	16.67	-Inf	hypo-methylated	2.9603e-05	0.00220906	+	Esi20211222Gene26912	GO:0004518(nuclease activity);GO:0005634(nucleus);GO:0005737(cytoplasm);GO:0016787(hydrolase activity);GO:0046872(metal ion binding)	NA
chr5	24810359	24812859	0	6.62	-Inf	hypo-methylated	0.0084905	0.206062	-	Esi20211222Gene27004	GO:0005765(lysosomal membrane);GO:0007041(lysosomal transport);GO:0016021(integral component of membrane);GO:0016746(transferase activity, transferring acyl groups);GO:0051259(protein complex oligomerization)	ko00531(Glycosaminoglycan degradation);ko04142(Lysosome)
chr5	29552586	29555086	0	4.69	-Inf	hypo-methylated	0.026741	0.446966	-	Esi20211222Gene27119	GO:0004748(ribonucleoside-diphosphate reductase activity, thioredoxin disulfide as acceptor);GO:0005971(ribonucleoside-diphosphate reductase complex);GO:0009263(deoxyribonucleotide biosynthetic process)	ko00230(Purine metabolism);ko00240(Pyrimidine metabolism);ko03020(RNA polymerase)
chr50	3187646	3190146	60.61	36.36	1.66694	hyper-methylated	0.025081	0.428218	-	Esi20211222Gene27314	GO:0000062(fatty-acyl-CoA binding);GO:0004165(dodecenoyl-CoA delta-isomerase activity);GO:0005102(receptor binding);GO:0005654(nucleoplasm);GO:0005739(mitochondrion);GO:0005782(peroxisomal matrix);GO:0009062(fatty acid catabolic process);GO:0016020(membrane)	ko00071(Fatty acid degradation);ko04146(Peroxisome)
chr50	4531042	4533542	23.29	9.17	2.5398	hyper-methylated	0.018779	0.355234	-	Esi20211222Gene27381	GO:0016740(transferase activity);GO:0019367(fatty acid elongation, saturated fatty acid);GO:0030176(integral component of endoplasmic reticulum membrane);GO:0042761(very long-chain fatty acid biosynthetic process)	ko00062(Fatty acid elongation)
chr50	7036777	7039277	0	4.65	-Inf	hypo-methylated	0.027397	0.452646	+	Esi20211222Gene27494	GO:0006338(chromatin remodeling);GO:0006342(chromatin silencing);GO:0016575(histone deacetylation);GO:0035267(NuA4 histone acetyltransferase complex);GO:0043967(histone H4 acetylation);GO:0043968(histone H2A acetylation)	NA
chr50	7188385	7190885	10.11	25.69	0.393538	hypo-methylated	0.0061398	0.163383	+	Esi20211222Gene27497	GO:0000340(RNA 7-methylguanosine cap binding);GO:0000902(cell morphogenesis);GO:0001745(compound eye morphogenesis);GO:0005515(protein binding);GO:0005737(cytoplasm);GO:0006417(regulation of translation);GO:0006909(phagocytosis);GO:0007411(axon guidance);GO:0008360(regulation of cell shape);GO:0022416(chaeta development);GO:0030031(cell projection assembly);GO:0030866(cortical actin cytoskeleton …	ko03013(RNA transport)
chr50	8848784	8851284	43.55	61.54	0.70767	hypo-methylated	0.046839	0.613279	-	Esi20211222Gene27591	GO:0001561(fatty acid alpha-oxidation);GO:0001764(neuron migration);GO:0001967(suckling behavior);GO:0002230(positive regulation of defense response to virus by host);GO:0005778(peroxisomal membrane);GO:0005779(integral component of peroxisomal membrane);GO:0007626(locomotory behavior);GO:0016560(protein import into peroxisome matrix, docking);GO:0021795(cerebral cortex cell migration);GO:0060152…	ko04146(Peroxisome)
chr51	310488	312988	0	25	-Inf	hypo-methylated	3.1432e-07	4.01889e-05	+	Esi20211222Gene27690	GO:0003676(nucleic acid binding);GO:0003700(DNA binding transcription factor activity);GO:0005634(nucleus);GO:0010628(positive regulation of gene expression);GO:0043565(sequence-specific DNA binding);GO:0046872(metal ion binding);GO:0060319(primitive erythrocyte differentiation)	NA
chr51	792799	795299	0	33.33	-Inf	hypo-methylated	3.5133e-09	6.72789e-07	+	Esi20211222Gene27719	GO:0005247(voltage-gated chloride channel activity);GO:0016021(integral component of membrane);GO:1902476(chloride transmembrane transport);GO:1903959(regulation of anion transmembrane transport)	NA
chr51	2158711	2161211	15.6	2.48	6.29032	hyper-methylated	0.0027896	0.0910985	+	Esi20211222Gene27809	GO:0000390(spliceosomal complex disassembly);GO:0003677(DNA binding);GO:0005681(spliceosomal complex);GO:0005737(cytoplasm);GO:0006355(regulation of transcription, DNA-templated);GO:0031214(biomineral tissue development);GO:0071008(U2-type post-mRNA release spliceosomal complex)	NA
chr51	10969352	10971852	100	66.67	1.49993	hyper-methylated	0.022025	0.392699	-	Esi20211222Gene28065	GO:0001755(neural crest cell migration);GO:0005615(extracellular space);GO:0030215(semaphorin receptor binding);GO:0030335(positive regulation of cell migration);GO:0045499(chemorepellent activity);GO:0048843(negative regulation of axon extension involved in axon guidance);GO:0050919(negative chemotaxis);GO:0071526(semaphorin-plexin signaling pathway)	NA
chr51	11502221	11504721	21.43	5.13	4.17739	hyper-methylated	0.0023124	0.0792299	-	Esi20211222Gene28085	GO:0003674(molecular_function);GO:0005575(cellular_component);GO:0008150(biological_process)	NA
chr52	4514100	4516600	0	50	-Inf	hypo-methylated	4.7145e-13	1.4538e-10	+	Esi20211222Gene28169	GO:0004748(ribonucleoside-diphosphate reductase activity, thioredoxin disulfide as acceptor);GO:0005971(ribonucleoside-diphosphate reductase complex);GO:0009263(deoxyribonucleotide biosynthetic process)	NA
chr53	6003418	6005918	67.62	89.02	0.759605	hypo-methylated	0.046144	0.607976	-	Esi20211222Gene28577	GO:0003823(antigen binding);GO:0005887(integral component of plasma membrane);GO:0006909(phagocytosis);GO:0007411(axon guidance);GO:0007413(axonal fasciculation);GO:0007419(ventral cord development);GO:0007422(peripheral nervous system development);GO:0008046(axon guidance receptor activity);GO:0016319(mushroom body development);GO:0021551(central nervous system morphogenesis);GO:0030424(axon);GO…	NA
chr54	3954500	3957000	50	0	Inf	hyper-methylated	4.7526e-12	1.25355e-09	-	Esi20211222Gene28922	GO:0006351(transcription, DNA-templated);GO:0042800(histone methyltransferase activity (H3-K4 specific));GO:0044212(transcription regulatory region DNA binding);GO:0048188(Set1C/COMPASS complex);GO:0051568(histone H3-K4 methylation)	NA
chr54	4879834	4882334	0	9.71	-Inf	hypo-methylated	0.001435	0.0547598	+	Esi20211222Gene28979	GO:0003700(DNA binding transcription factor activity);GO:0005634(nucleus);GO:0043565(sequence-specific DNA binding)	NA
chr54	6402217	6404717	76.74	34.04	2.25441	hyper-methylated	0.00013366	0.00796226	-	Esi20211222Gene29062	GO:0004674(protein serine/threonine kinase activity);GO:0005524(ATP binding);GO:0005634(nucleus);GO:0005737(cytoplasm);GO:0005886(plasma membrane);GO:0006468(protein phosphorylation);GO:0006897(endocytosis);GO:0007283(spermatogenesis);GO:0007291(sperm individualization);GO:0008347(glial cell migration);GO:0008355(olfactory learning);GO:0008360(regulation of cell shape);GO:0009612(response to mech…	ko04341(Hedgehog signaling pathway - fly)
chr54	6538632	6541132	0	5.6	-Inf	hypo-methylated	0.015492	0.311459	+	Esi20211222Gene29068	GO:0004622(lysophospholipase activity);GO:0005783(endoplasmic reticulum);GO:0006629(lipid metabolic process);GO:0016021(integral component of membrane);GO:0032502(developmental process)	ko00564(Glycerophospholipid metabolism)
chr55	2376552	2379052	33.33	9.09	3.66667	hyper-methylated	0.00035001	0.017111	-	Esi20211222Gene29267	GO:0005886(plasma membrane);GO:0006952(defense response)	ko00830(Retinol metabolism)
chr56	2606421	2608921	83.33	41.18	2.02356	hyper-methylated	0.00042238	0.0198808	+	Esi20211222Gene29574	GO:0007156(homophilic cell adhesion via plasma membrane adhesion molecules);GO:0007423(sensory organ development);GO:0007476(imaginal disc-derived wing morphogenesis);GO:0030246(carbohydrate binding);GO:0035317(imaginal disc-derived wing hair organization);GO:0042067(establishment of ommatidial planar polarity);GO:0043296(apical junction complex);GO:0050821(protein stabilization)	ko04145(Phagosome)
chr56	2868591	2871091	24.63	39.93	0.616829	hypo-methylated	0.036904	0.537747	+	Esi20211222Gene29583	GO:0000981(RNA polymerase II transcription factor activity, sequence-specific DNA binding);GO:0003677(DNA binding);GO:0005654(nucleoplasm);GO:0005737(cytoplasm)	NA
chr56	4055172	4057672	2.66	10.45	0.254545	hypo-methylated	0.025477	0.433274	+	Esi20211222Gene29623	GO:0000166(nucleotide binding);GO:0000943(retrotransposon nucleocapsid);GO:0003677(DNA binding);GO:0003723(RNA binding);GO:0003824(catalytic activity);GO:0003887(DNA-directed DNA polymerase activity);GO:0003964(RNA-directed DNA polymerase activity);GO:0004190(aspartic-type endopeptidase activity);GO:0004518(nuclease activity);GO:0004519(endonuclease activity);GO:0004523(RNA-DNA hybrid ribonucleas…	ko04068(FoxO signaling pathway);ko04150(mTOR signaling pathway);ko04140(Autophagy - animal);ko04933(AGE-RAGE signaling pathway in diabetic complications)
chr56	7031390	7033890	11.06	2.03	5.44828	hyper-methylated	0.015757	0.315466	+	Esi20211222Gene29707	GO:0016020(membrane)	NA
chr56	9896435	9898935	0	14.29	-Inf	hypo-methylated	0.00011024	0.00676903	+	Esi20211222Gene29845	GO:0004035(alkaline phosphatase activity);GO:0005886(plasma membrane);GO:0016311(dephosphorylation);GO:0030016(myofibril)	ko00730(Thiamine metabolism);ko00790(Folate biosynthesis)
chr57	2305911	2308411	0	6.6	-Inf	hypo-methylated	0.0085905	0.208127	-	Esi20211222Gene29976	GO:0004930(G-protein coupled receptor activity);GO:0005886(plasma membrane);GO:0005887(integral component of plasma membrane);GO:0007165(signal transduction);GO:0007186(G-protein coupled receptor signaling pathway);GO:0008528(G-protein coupled peptide receptor activity);GO:0016020(membrane);GO:0016021(integral component of membrane)	NA
chr57	4153482	4155982	25	0	Inf	hyper-methylated	1.0186e-06	0.000113612	+	Esi20211222Gene30017	NA	ko03008(Ribosome biogenesis in eukaryotes)
chr57	6895680	6898180	0	9.09	-Inf	hypo-methylated	0.0020419	0.0721425	+	Esi20211222Gene30134	GO:0004222(metalloendopeptidase activity);GO:0005886(plasma membrane);GO:0006508(proteolysis);GO:0008233(peptidase activity);GO:0008237(metallopeptidase activity);GO:0016020(membrane);GO:0016021(integral component of membrane);GO:0016787(hydrolase activity);GO:0046872(metal ion binding)	NA
chr57	7360993	7363493	8.1	0.5	16.2	hyper-methylated	0.011544	0.256433	+	Esi20211222Gene30149	GO:0005929(cilium);GO:0035091(phosphatidylinositol binding);GO:0061512(protein localization to cilium)	ko04144(Endocytosis)
chr57	8596308	8598808	0	10.89	-Inf	hypo-methylated	0.00073642	0.031611	+	Esi20211222Gene30203	GO:0004536(deoxyribonuclease activity);GO:0006308(DNA catabolic process)	NA
chr58	1046422	1048922	0	16.67	-Inf	hypo-methylated	2.9603e-05	0.00220906	+	Esi20211222Gene30273	GO:0003676(nucleic acid binding);GO:0004190(aspartic-type endopeptidase activity);GO:0006508(proteolysis);GO:0015074(DNA integration)	NA
chr58	2965530	2968030	100	0	Inf	hyper-methylated	1.4226e-22	1.16982e-19	-	Esi20211222Gene30346	GO:0005096(GTPase activator activity);GO:0005634(nucleus);GO:0005737(cytoplasm);GO:0005886(plasma membrane);GO:0043547(positive regulation of GTPase activity)	ko04144(Endocytosis)
chr59	6381000	6383500	100	50	2	hyper-methylated	0.00014112	0.00821985	+	Esi20211222Gene30853	NA	ko04120(Ubiquitin mediated proteolysis)
chr59	8605577	8608077	0	4.08	-Inf	hypo-methylated	0.03881	0.553987	-	Esi20211222Gene30964	GO:0004748(ribonucleoside-diphosphate reductase activity, thioredoxin disulfide as acceptor);GO:0005971(ribonucleoside-diphosphate reductase complex);GO:0009263(deoxyribonucleotide biosynthetic process)	NA
chr59	8651767	8654267	4.68	35.3	0.132578	hypo-methylated	6.1235e-07	7.40079e-05	-	Esi20211222Gene30966	GO:0004514(nicotinate-nucleotide diphosphorylase (carboxylating) activity);GO:0004516(nicotinate phosphoribosyltransferase activity);GO:0005829(cytosol);GO:0006979(response to oxidative stress);GO:0009435(NAD biosynthetic process);GO:0019358(nicotinate nucleotide salvage);GO:0034355(NAD salvage)	ko00760(Nicotinate and nicotinamide metabolism)
chr6	4816948	4819448	0	8.47	-Inf	hypo-methylated	0.0029105	0.0941825	+	Esi20211222Gene31122	GO:0002244(hematopoietic progenitor cell differentiation);GO:0005432(calcium:sodium antiporter activity);GO:0005741(mitochondrial outer membrane);GO:0005789(endoplasmic reticulum membrane);GO:0005887(integral component of plasma membrane);GO:0006851(mitochondrial calcium ion transmembrane transport);GO:0007154(cell communication);GO:0007612(learning);GO:0007613(memory);GO:0014819(regulation of sk…	NA
chr6	6387223	6389723	10.73	1.49	7.20134	hyper-methylated	0.010326	0.239387	+	Esi20211222Gene31168	GO:0005622(intracellular);GO:0016021(integral component of membrane);GO:0035556(intracellular signal transduction);GO:0050890(cognition);GO:0055085(transmembrane transport);GO:0070062(extracellular exosome)	NA
chr6	11058328	11060828	6.67	73.68	0.0905266	hypo-methylated	1.5794e-14	6.30827e-12	-	Esi20211222Gene31322	GO:0005509(calcium ion binding);GO:0005886(plasma membrane);GO:0005887(integral component of plasma membrane);GO:0005925(focal adhesion);GO:0007156(homophilic cell adhesion via plasma membrane adhesion molecules);GO:0007293(germarium-derived egg chamber formation);GO:0007295(growth of a germarium-derived egg chamber);GO:0007424(open tracheal system development);GO:0007431(salivary gland developme…	NA
chr6	11087474	11089974	5.13	0	Inf	hyper-methylated	0.026815	0.446966	-	Esi20211222Gene31323	GO:0032502(developmental process)	NA
chr6	12069934	12072434	84.21	0	Inf	hyper-methylated	2.9304e-19	2.04825e-16	+	Esi20211222Gene31364	GO:0003674(molecular_function);GO:0005575(cellular_component);GO:0008150(biological_process)	NA
chr6	12124193	12126693	0	40	-Inf	hypo-methylated	9.8251e-11	2.26398e-08	-	Esi20211222Gene31368	GO:0004748(ribonucleoside-diphosphate reductase activity, thioredoxin disulfide as acceptor);GO:0005971(ribonucleoside-diphosphate reductase complex);GO:0009263(deoxyribonucleotide biosynthetic process)	NA
chr6	16280547	16283047	0	28.57	-Inf	hypo-methylated	4.5601e-08	7.05688e-06	-	Esi20211222Gene31460	GO:0006351(transcription, DNA-templated);GO:0042800(histone methyltransferase activity (H3-K4 specific));GO:0044212(transcription regulatory region DNA binding);GO:0048188(Set1C/COMPASS complex);GO:0051568(histone H3-K4 methylation)	NA
chr6	28938791	28941291	37.5	4	9.375	hyper-methylated	4.2896e-07	5.3382e-05	+	Esi20211222Gene31855	NA	ko00515(Mannose type O-glycan biosyntheis)
chr60	3400008	3402508	20	0	Inf	hyper-methylated	1.2313e-05	0.00101251	-	Esi20211222Gene31997	GO:0004930(G-protein coupled receptor activity);GO:0004948(calcitonin receptor activity);GO:0005887(integral component of plasma membrane);GO:0007166(cell surface receptor signaling pathway);GO:0007186(G-protein coupled receptor signaling pathway);GO:0008036(diuretic hormone receptor activity);GO:0008188(neuropeptide receptor activity);GO:0009755(hormone-mediated signaling pathway);GO:0016021(int…	ko04080(Neuroactive ligand-receptor interaction)
chr60	3706224	3708724	0	5	-Inf	hypo-methylated	0.022177	0.393426	-	Esi20211222Gene32005	GO:0004555(alpha,alpha-trehalase activity);GO:0005993(trehalose catabolic process)	NA
chr61	2218316	2220816	0	3.7	-Inf	hypo-methylated	0.049111	0.630185	+	Esi20211222Gene32258	GO:0000790(nuclear chromatin);GO:0001055(RNA polymerase II activity);GO:0003677(DNA binding);GO:0003899(DNA-directed 5'-3' RNA polymerase activity);GO:0005515(protein binding);GO:0005634(nucleus);GO:0005665(DNA-directed RNA polymerase II, core complex);GO:0005829(cytosol);GO:0006366(transcription by RNA polymerase II);GO:0046872(metal ion binding)	ko00230(Purine metabolism);ko00240(Pyrimidine metabolism);ko03020(RNA polymerase)
chr61	3090873	3093373	0	11.76	-Inf	hypo-methylated	0.00045166	0.0210772	+	Esi20211222Gene32281	GO:0005918(septate junction);GO:0007156(homophilic cell adhesion via plasma membrane adhesion molecules);GO:0007465(R7 cell fate commitment);GO:0007611(learning or memory);GO:0007615(anesthesia-resistant memory);GO:0007616(long-term memory);GO:0008355(olfactory learning);GO:0019897(extrinsic component of plasma membrane);GO:0019991(septate junction assembly);GO:0045466(R7 cell differentiation);GO…	NA
chr61	3944253	3946753	12.18	1.46	8.34247	hyper-methylated	0.0048074	0.135584	+	Esi20211222Gene32344	GO:0006511(ubiquitin-dependent protein catabolic process);GO:0016579(protein deubiquitination);GO:0036459(thiol-dependent ubiquitinyl hydrolase activity)	NA
chr61	6028914	6031414	2.86	27.87	0.102619	hypo-methylated	3.51e-06	0.000342877	+	Esi20211222Gene32424	GO:0000904(cell morphogenesis involved in differentiation);GO:0001736(establishment of planar polarity);GO:0001737(establishment of imaginal disc-derived wing hair orientation);GO:0005509(calcium ion binding);GO:0005515(protein binding);GO:0005887(integral component of plasma membrane);GO:0007156(homophilic cell adhesion via plasma membrane adhesion molecules);GO:0007157(heterophilic cell-cell ad…	NA
chr62	2513166	2515666	87.33	52.05	1.67781	hyper-methylated	0.0064948	0.170663	+	Esi20211222Gene32624	GO:0004152(dihydroorotate dehydrogenase activity);GO:0005737(cytoplasm);GO:0006207('de novo' pyrimidine nucleobase biosynthetic process)	ko00240(Pyrimidine metabolism)
chr62	4720327	4722827	17.5	3.77	4.64191	hyper-methylated	0.0040618	0.12039	+	Esi20211222Gene32682	GO:0003964(RNA-directed DNA polymerase activity);GO:0006310(DNA recombination);GO:0009036(Type II site-specific deoxyribonuclease activity);GO:0032197(transposition, RNA-mediated);GO:0032199(reverse transcription involved in RNA-mediated transposition);GO:0046872(metal ion binding);GO:0090305(nucleic acid phosphodiester bond hydrolysis)	NA
chr62	5708910	5711410	8.54	0	Inf	hyper-methylated	0.0042785	0.124346	-	Esi20211222Gene32703	GO:0004503(monophenol monooxygenase activity);GO:0005507(copper ion binding);GO:0005576(extracellular region);GO:0006583(melanin biosynthetic process from tyrosine);GO:0006952(defense response);GO:0031404(chloride ion binding);GO:0035008(positive regulation of melanization defense response)	ko00350(Tyrosine metabolism)
chr62	5856775	5859275	25	44.9	0.556793	hypo-methylated	0.010159	0.236825	+	Esi20211222Gene32713	GO:0003677(DNA binding);GO:0005634(nucleus);GO:0005654(nucleoplasm);GO:0006338(chromatin remodeling);GO:0006355(regulation of transcription, DNA-templated);GO:0006357(regulation of transcription by RNA polymerase II);GO:0007379(segment specification);GO:0007406(negative regulation of neuroblast proliferation);GO:0007476(imaginal disc-derived wing morphogenesis);GO:0007480(imaginal disc-derived le…	NA
chr62	5897586	5900086	0	26.56	-Inf	hypo-methylated	1.3508e-07	1.89464e-05	-	Esi20211222Gene32716	GO:0004503(monophenol monooxygenase activity);GO:0005576(extracellular region);GO:0006583(melanin biosynthetic process from tyrosine);GO:0006952(defense response)	ko00350(Tyrosine metabolism)
chr63	2452979	2455479	0	61.11	-Inf	hypo-methylated	1.2784e-15	5.7649e-13	+	Esi20211222Gene32895	GO:0004748(ribonucleoside-diphosphate reductase activity, thioredoxin disulfide as acceptor);GO:0005971(ribonucleoside-diphosphate reductase complex);GO:0009263(deoxyribonucleotide biosynthetic process)	NA
chr63	2794867	2797367	3.7	25.71	0.143913	hypo-methylated	2.8824e-05	0.00217806	+	Esi20211222Gene32907	GO:0004601(peroxidase activity);GO:0006979(response to oxidative stress);GO:0020037(heme binding);GO:0055114(oxidation-reduction process)	NA
chr63	2886030	2888530	18.37	0	Inf	hyper-methylated	2.7893e-05	0.00211916	-	Esi20211222Gene32912	GO:0004601(peroxidase activity);GO:0006979(response to oxidative stress);GO:0020037(heme binding);GO:0055114(oxidation-reduction process)	NA
chr63	2955276	2957776	16.67	63.64	0.261942	hypo-methylated	5.1549e-08	7.89001e-06	-	Esi20211222Gene32918	GO:0000977(RNA polymerase II regulatory region sequence-specific DNA binding);GO:0003700(DNA binding transcription factor activity);GO:0005634(nucleus);GO:0006351(transcription, DNA-templated);GO:0006355(regulation of transcription, DNA-templated);GO:0007275(multicellular organism development);GO:0046872(metal ion binding)	ko00561(Glycerolipid metabolism);ko00564(Glycerophospholipid metabolism)
chr63	3430680	3433180	1.24	34.44	0.0360046	hypo-methylated	1.2339e-08	2.20201e-06	-	Esi20211222Gene32930	GO:0003964(RNA-directed DNA polymerase activity)	NA
chr64	2366460	2368960	63.89	0	Inf	hyper-methylated	5.5299e-15	2.34256e-12	+	Esi20211222Gene33145	GO:0000166(nucleotide binding);GO:0003924(GTPase activity);GO:0005200(structural constituent of cytoskeleton);GO:0005525(GTP binding);GO:0005737(cytoplasm);GO:0005856(cytoskeleton);GO:0005874(microtubule);GO:0007017(microtubule-based process)	ko04145(Phagosome);ko04540(Gap junction)
chr64	3640457	3642957	31.17	50	0.6234	hypo-methylated	0.021743	0.390016	+	Esi20211222Gene33224	GO:0005150(interleukin-1, Type I receptor binding);GO:0005515(protein binding);GO:0005576(extracellular region);GO:0005737(cytoplasm);GO:0005829(cytosol);GO:0006914(autophagy);GO:0006954(inflammatory response);GO:0007165(signal transduction);GO:0007267(cell-cell signaling);GO:0016310(phosphorylation);GO:0016604(nuclear body);GO:0019900(kinase binding);GO:0030855(epithelial cell differentiation);G…	NA
chr64	4001868	4004368	47.68	88.35	0.539672	hypo-methylated	0.0001751	0.00989669	+	Esi20211222Gene33252	GO:0001525(angiogenesis);GO:0001570(vasculogenesis);GO:0001763(morphogenesis of a branching structure);GO:0001843(neural tube closure);GO:0002376(immune system process);GO:0005634(nucleus);GO:0005694(chromosome);GO:0006281(DNA repair);GO:0006298(mismatch repair);GO:0006351(transcription, DNA-templated);GO:0006355(regulation of transcription, DNA-templated);GO:0006368(transcription elongation from…	ko00310(Lysine degradation)
chr64	4042916	4045416	5.76	43.28	0.133087	hypo-methylated	3.4287e-08	5.48828e-06	-	Esi20211222Gene33254	GO:0003682(chromatin binding);GO:0005634(nucleus);GO:0006357(regulation of transcription by RNA polymerase II);GO:0030274(LIM domain binding);GO:0030514(negative regulation of BMP signaling pathway);GO:1900108(negative regulation of nodal signaling pathway)	ko05202(Transcriptional misregulation in cancers)
chr64	5134864	5137364	15.15	0	Inf	hyper-methylated	0.00014174	0.0082217	-	Esi20211222Gene33291	GO:0030036(actin cytoskeleton organization);GO:0030676(Rac guanyl-nucleotide exchange factor activity);GO:0035023(regulation of Rho protein signal transduction);GO:0043087(regulation of GTPase activity);GO:0045202(synapse);GO:0050770(regulation of axonogenesis);GO:0050803(regulation of synapse structure or activity);GO:0051491(positive regulation of filopodium assembly)	NA
chr64	6032164	6034664	32.56	71.9	0.452851	hypo-methylated	4.467e-05	0.00313273	+	Esi20211222Gene33330	GO:0005743(mitochondrial inner membrane);GO:0008152(metabolic process);GO:0016747(transferase activity, transferring acyl groups other than amino-acyl groups);GO:0070062(extracellular exosome);GO:0071456(cellular response to hypoxia);GO:1901029(negative regulation of mitochondrial outer membrane permeabilization involved in apoptotic signaling pathway);GO:1902109(negative regulation of mitochondr…	ko00062(Fatty acid elongation);ko00071(Fatty acid degradation);ko00280(Valine, leucine and isoleucine degradation)
chr65	1615105	1617605	100	25	4	hyper-methylated	1.0688e-10	2.44936e-08	-	Esi20211222Gene33445	GO:0003777(microtubule motor activity);GO:0005871(kinesin complex);GO:0007018(microtubule-based movement);GO:0016887(ATPase activity)	ko04340(Hedgehog signaling pathway)
chr65	5862871	5865371	7.54	0	Inf	hyper-methylated	0.0072662	0.185698	-	Esi20211222Gene33627	GO:0003729(mRNA binding);GO:0005515(protein binding);GO:0005737(cytoplasm);GO:0005794(Golgi apparatus);GO:0005829(cytosol);GO:0007293(germarium-derived egg chamber formation);GO:0007294(germarium-derived oocyte fate determination);GO:0007309(oocyte axis specification);GO:0007312(oocyte nucleus migration involved in oocyte dorsal/ventral axis specification);GO:0008103(oocyte microtubule cytoskelet…	NA
chr65	7077302	7079802	100	66.67	1.49993	hyper-methylated	0.022025	0.392699	-	Esi20211222Gene33712	GO:0003674(molecular_function);GO:0005575(cellular_component);GO:0008150(biological_process)	NA
chr66	3175693	3178193	0	31.79	-Inf	hypo-methylated	8.0425e-09	1.47933e-06	+	Esi20211222Gene33850	GO:0000122(negative regulation of transcription by RNA polymerase II);GO:0003682(chromatin binding);GO:0005164(tumor necrosis factor receptor binding);GO:0005777(peroxisome);GO:0005829(cytosol);GO:0008270(zinc ion binding);GO:0016235(aggresome);GO:0031625(ubiquitin protein ligase binding);GO:0032088(negative regulation of NF-kappaB transcription factor activity);GO:0035098(ESC/E(Z) complex);GO:00…	ko04120(Ubiquitin mediated proteolysis)
chr66	6947797	6950297	22	46.26	0.475573	hypo-methylated	0.0017815	0.0659422	+	Esi20211222Gene33991	GO:0004748(ribonucleoside-diphosphate reductase activity, thioredoxin disulfide as acceptor);GO:0005971(ribonucleoside-diphosphate reductase complex);GO:0009263(deoxyribonucleotide biosynthetic process)	NA
chr67	2387270	2389770	40.17	17.17	2.33955	hyper-methylated	0.0041489	0.122017	+	Esi20211222Gene34054	GO:0005261(cation channel activity);GO:0005262(calcium channel activity);GO:0006812(cation transport);GO:0006813(potassium ion transport);GO:0006816(calcium ion transport);GO:0009408(response to heat);GO:0016021(integral component of membrane);GO:0034703(cation channel complex);GO:0048060(negative gravitaxis);GO:0051290(protein heterotetramerization);GO:0055085(transmembrane transport)	NA
chr67	4927391	4929891	0	4.23	-Inf	hypo-methylated	0.035393	0.526365	+	Esi20211222Gene34187	GO:0000719(photoreactive repair);GO:0003904(deoxyribodipyrimidine photo-lyase activity)	NA
chr68	1150184	1152684	50	100	0.5	hypo-methylated	1.2925e-05	0.00105252	+	Esi20211222Gene34266	GO:0003824(catalytic activity);GO:0004806(triglyceride lipase activity);GO:0005737(cytoplasm);GO:0005811(lipid droplet);GO:0016020(membrane);GO:0019433(triglyceride catabolic process);GO:0055088(lipid homeostasis)	ko00561(Glycerolipid metabolism)
chr68	3743983	3746483	3.75	29.47	0.127248	hypo-methylated	4.3429e-06	0.000413938	+	Esi20211222Gene34419	GO:0000082(G1/S transition of mitotic cell cycle);GO:0000932(P-body);GO:0003723(RNA binding);GO:0004842(ubiquitin-protein transferase activity);GO:0005622(intracellular);GO:0005737(cytoplasm);GO:0007275(multicellular organism development);GO:0008270(zinc ion binding);GO:0008543(fibroblast growth factor receptor signaling pathway);GO:0010172(embryonic body morphogenesis);GO:0010586(miRNA metabolic…	NA
chr69	123337	125837	0	6.75	-Inf	hypo-methylated	0.0078692	0.196089	-	Esi20211222Gene34497	GO:0005634(nucleus);GO:0007033(vacuole organization);GO:0008568(microtubule-severing ATPase activity);GO:0031122(cytoplasmic microtubule organization)	ko04144(Endocytosis);ko04217(Necroptosis)
chr69	151031	153531	0	11.11	-Inf	hypo-methylated	0.00065064	0.0284828	-	Esi20211222Gene34500	GO:0004222(metalloendopeptidase activity);GO:0005737(cytoplasm);GO:0005886(plasma membrane);GO:0006508(proteolysis);GO:0007155(cell adhesion);GO:0008233(peptidase activity);GO:0008270(zinc ion binding);GO:0009566(fertilization);GO:0010954(positive regulation of protein processing);GO:0030133(transport vesicle);GO:0060468(prevention of polyspermy);GO:0060473(cortical granule);GO:0070001(aspartic-t…	NA
chr69	270775	273275	11.3	26.99	0.418674	hypo-methylated	0.007439	0.188734	-	Esi20211222Gene34507	GO:0016787(hydrolase activity);GO:0046872(metal ion binding)	NA
chr69	672836	675336	0	55.56	-Inf	hypo-methylated	2.4428e-14	9.39873e-12	-	Esi20211222Gene34536	GO:0000166(nucleotide binding);GO:0005730(nucleolus);GO:0005739(mitochondrion);GO:0006694(steroid biosynthetic process);GO:0006915(apoptotic process);GO:0016787(hydrolase activity)	NA
chr69	1027382	1029882	37.25	15.19	2.45227	hyper-methylated	0.0039386	0.117313	-	Esi20211222Gene34558	GO:0000447(endonucleolytic cleavage in ITS1 to separate SSU-rRNA from 5.8S rRNA and LSU-rRNA from tricistronic rRNA transcript (SSU-rRNA, 5.8S rRNA, LSU-rRNA));GO:0000472(endonucleolytic cleavage to generate mature 5'-end of SSU-rRNA from (SSU-rRNA, 5.8S rRNA, LSU-rRNA));GO:0000480(endonucleolytic cleavage in 5'-ETS of tricistronic rRNA transcript (SSU-rRNA, 5.8S rRNA, LSU-rRNA));GO:0003723(RNA b…	NA
chr69	1633195	1635695	33.33	0	Inf	hyper-methylated	1.6621e-08	2.81069e-06	-	Esi20211222Gene34588	GO:0003854(3-beta-hydroxy-delta5-steroid dehydrogenase activity);GO:0006694(steroid biosynthetic process);GO:0016491(oxidoreductase activity);GO:0016616(oxidoreductase activity, acting on the CH-OH group of donors, NAD or NADP as acceptor);GO:0055114(oxidation-reduction process)	NA
chr69	5023969	5026469	2	23.64	0.0846024	hypo-methylated	1.1359e-05	0.000972191	-	Esi20211222Gene34680	GO:0005887(integral component of plasma membrane);GO:0022841(potassium ion leak channel activity);GO:0030322(stabilization of membrane potential);GO:0071805(potassium ion transmembrane transport)	NA
chr69	5425034	5427534	0	7.69	-Inf	hypo-methylated	0.0045589	0.130239	-	Esi20211222Gene34693	GO:0000122(negative regulation of transcription by RNA polymerase II);GO:0001700(embryonic development via the syncytial blastoderm);GO:0003713(transcription coactivator activity);GO:0003714(transcription corepressor activity);GO:0005515(protein binding);GO:0005634(nucleus);GO:0005700(polytene chromosome);GO:0005829(cytosol);GO:0006355(regulation of transcription, DNA-templated);GO:0006357(regula…	ko04310(Wnt signaling pathway);ko04330(Notch signaling pathway)
chr7	15555167	15557667	5.84	21.75	0.268506	hypo-methylated	0.0016393	0.061383	+	Esi20211222Gene35176	GO:0005412(glucose:sodium symporter activity);GO:0005887(integral component of plasma membrane);GO:0016020(membrane);GO:0016021(integral component of membrane);GO:0022857(transmembrane transporter activity);GO:0055085(transmembrane transport)	NA
chr7	16789444	16791944	5.17	0	Inf	hyper-methylated	0.026228	0.441747	-	Esi20211222Gene35222	GO:0005622(intracellular);GO:0019904(protein domain specific binding);GO:0030032(lamellipodium assembly);GO:0030676(Rac guanyl-nucleotide exchange factor activity);GO:0035023(regulation of Rho protein signal transduction);GO:0035556(intracellular signal transduction);GO:0043547(positive regulation of GTPase activity);GO:0046847(filopodium assembly)	NA
chr7	27379450	27381950	0	6.67	-Inf	hypo-methylated	0.0082458	0.201632	+	Esi20211222Gene35575	GO:0004748(ribonucleoside-diphosphate reductase activity, thioredoxin disulfide as acceptor);GO:0005971(ribonucleoside-diphosphate reductase complex);GO:0009263(deoxyribonucleotide biosynthetic process)	ko04621(NOD-like receptor signaling pathway)
chr7	28131539	28134039	0	100	-Inf	hypo-methylated	1.4609e-24	2.45069e-21	-	Esi20211222Gene35593	GO:0003824(catalytic activity);GO:0004421(hydroxymethylglutaryl-CoA synthase activity);GO:0005575(cellular_component);GO:0006629(lipid metabolic process);GO:0006694(steroid biosynthetic process);GO:0008152(metabolic process);GO:0008202(steroid metabolic process);GO:0008299(isoprenoid biosynthetic process);GO:0014003(oligodendrocyte development);GO:0016126(sterol biosynthetic process);GO:0016740(t…	NA
chr7	30222186	30224686	0	16.67	-Inf	hypo-methylated	2.9603e-05	0.00220906	-	Esi20211222Gene35660	GO:0004536(deoxyribonuclease activity);GO:0006308(DNA catabolic process)	ko04621(NOD-like receptor signaling pathway)
chr71	788916	791416	0	7.36	-Inf	hypo-methylated	0.0055181	0.150565	-	Esi20211222Gene35831	GO:0004674(protein serine/threonine kinase activity);GO:0004683(calmodulin-dependent protein kinase activity);GO:0004687(myosin light chain kinase activity);GO:0005200(structural constituent of cytoskeleton);GO:0005524(ATP binding);GO:0006468(protein phosphorylation);GO:0010906(regulation of glucose metabolic process);GO:0030018(Z disc);GO:0030334(regulation of cell migration);GO:0051015(actin fi…	ko00230(Purine metabolism);ko00240(Pyrimidine metabolism);ko03020(RNA polymerase)
chr71	3721403	3723903	50	28.57	1.75009	hyper-methylated	0.026592	0.446086	-	Esi20211222Gene35961	GO:0000166(nucleotide binding);GO:0005654(nucleoplasm);GO:0042802(identical protein binding);GO:0070062(extracellular exosome)	NA
chr72	314498	316998	15.69	3.06	5.12745	hyper-methylated	0.0048112	0.1356	-	Esi20211222Gene36007	GO:0003674(molecular_function);GO:0005575(cellular_component);GO:0008150(biological_process)	NA
chr72	2269435	2271935	0	8.03	-Inf	hypo-methylated	0.0037473	0.113715	-	Esi20211222Gene36076	GO:0035071(salivary gland cell autophagic cell death);GO:0043067(regulation of programmed cell death);GO:0080008(Cul4-RING E3 ubiquitin ligase complex)	NA
chr72	2902647	2905147	0	100	-Inf	hypo-methylated	1.4609e-24	2.45069e-21	-	Esi20211222Gene36117	GO:0001671(ATPase activator activity);GO:0005515(protein binding);GO:0005654(nucleoplasm);GO:0005737(cytoplasm);GO:0005829(cytosol);GO:0005856(cytoskeleton);GO:0006457(protein folding);GO:0016020(membrane);GO:0031072(heat shock protein binding);GO:0032781(positive regulation of ATPase activity);GO:0070062(extracellular exosome);GO:1900034(regulation of cellular response to heat)	NA
chr72	2934394	2936894	0	100	-Inf	hypo-methylated	1.4609e-24	2.45069e-21	+	Esi20211222Gene36119	GO:0008146(sulfotransferase activity);GO:0016021(integral component of membrane);GO:0016051(carbohydrate biosynthetic process)	ko00532(Glycosaminoglycan biosynthesis - chondroitin sulfate / dermatan sulfate)
chr72	3892646	3895146	0.65	19.6	0.0331633	hypo-methylated	1.6017e-05	0.00128436	+	Esi20211222Gene36178	GO:0005615(extracellular space);GO:0005886(plasma membrane);GO:0005975(carbohydrate metabolic process);GO:0016231(beta-N-acetylglucosaminidase activity);GO:0032504(multicellular organism reproduction);GO:0044130(negative regulation of growth of symbiont in host)	ko00520(Amino sugar and nucleotide sugar metabolism);ko00531(Glycosaminoglycan degradation);ko00603(Glycosphingolipid biosynthesis - globo and isoglobo series);ko00604(Glycosphingolipid biosynthesis - ganglio series);ko00511(Other glycan degradation);ko04142(Lysosome)
chr73	1395044	1397544	64.71	39.23	1.6495	hyper-methylated	0.023273	0.407525	+	Esi20211222Gene36202	GO:0004536(deoxyribonuclease activity);GO:0006308(DNA catabolic process)	ko04010(MAPK signaling pathway);ko04510(Focal adhesion)
chr73	2391115	2393615	7.89	18.18	0.433993	hypo-methylated	0.033042	0.502253	+	Esi20211222Gene36223	GO:0004090(carbonyl reductase (NADPH) activity);GO:0047044(androstan-3-alpha,17-beta-diol dehydrogenase activity);GO:0055114(oxidation-reduction process);GO:0070402(NADPH binding)	ko00590(Arachidonic acid metabolism);ko00790(Folate biosynthesis);ko00980(Metabolism of xenobiotics by cytochrome P450)
chr8	569271	571771	61.54	24.44	2.518	hyper-methylated	0.00014939	0.00860593	+	Esi20211222Gene36303	GO:0003677(DNA binding);GO:0005634(nucleus)	NA
chr8	2675084	2677584	1.35	14.29	0.0944717	hypo-methylated	0.00077238	0.0329523	+	Esi20211222Gene36365	GO:0004748(ribonucleoside-diphosphate reductase activity, thioredoxin disulfide as acceptor);GO:0005971(ribonucleoside-diphosphate reductase complex);GO:0009263(deoxyribonucleotide biosynthetic process)	NA
chr8	4239061	4241561	0	11.11	-Inf	hypo-methylated	0.00065064	0.0284828	+	Esi20211222Gene36411	NA	ko00562(Inositol phosphate metabolism);ko04020(Calcium signaling pathway);ko04070(Phosphatidylinositol signaling system);ko04933(AGE-RAGE signaling pathway in diabetic complications)
chr8	15591150	15593650	34.12	51.07	0.668103	hypo-methylated	0.040741	0.569578	+	Esi20211222Gene36665	GO:0003676(nucleic acid binding);GO:0003723(RNA binding);GO:0003964(RNA-directed DNA polymerase activity);GO:0004523(RNA-DNA hybrid ribonuclease activity);GO:0005575(cellular_component);GO:0006278(RNA-dependent DNA biosynthetic process)	NA
chr8	15591262	15593762	33.73	49.81	0.677173	hypo-methylated	0.049189	0.630274	+	Esi20211222Gene36666	GO:0003676(nucleic acid binding);GO:0003723(RNA binding);GO:0003964(RNA-directed DNA polymerase activity);GO:0004523(RNA-DNA hybrid ribonuclease activity);GO:0005575(cellular_component);GO:0006278(RNA-dependent DNA biosynthetic process)	ko00230(Purine metabolism);ko00240(Pyrimidine metabolism);ko03020(RNA polymerase)
chr8	15591262	15593762	33.73	49.81	0.677173	hypo-methylated	0.049189	0.630274	+	Esi20211222Gene36667	GO:0003676(nucleic acid binding);GO:0003723(RNA binding);GO:0003964(RNA-directed DNA polymerase activity);GO:0004523(RNA-DNA hybrid ribonuclease activity);GO:0005575(cellular_component);GO:0006278(RNA-dependent DNA biosynthetic process)	ko00230(Purine metabolism);ko00240(Pyrimidine metabolism);ko03020(RNA polymerase)
chr8	15892551	15895051	0	12	-Inf	hypo-methylated	0.00039483	0.0188592	-	Esi20211222Gene36681	GO:0000978(RNA polymerase II proximal promoter sequence-specific DNA binding);GO:0001889(liver development);GO:0003677(DNA binding);GO:0005634(nucleus);GO:0005654(nucleoplasm);GO:0006366(transcription by RNA polymerase II);GO:0006955(immune response);GO:0008134(transcription factor binding);GO:0016071(mRNA metabolic process);GO:0030183(B cell differentiation);GO:0042267(natural killer cell mediat…	NA
chr8	17841958	17844458	7.56	0	Inf	hyper-methylated	0.0071893	0.184407	-	Esi20211222Gene36720	GO:0005739(mitochondrion);GO:0016020(membrane);GO:0043065(positive regulation of apoptotic process)	NA
chr8	24583063	24585563	7.3	1.13	6.46018	hyper-methylated	0.039416	0.559779	+	Esi20211222Gene36869	GO:0005765(lysosomal membrane);GO:0016021(integral component of membrane)	NA
chr8	25781745	25784245	0	25	-Inf	hypo-methylated	3.1432e-07	4.01889e-05	+	Esi20211222Gene36912	GO:0003824(catalytic activity);GO:0005575(cellular_component);GO:0009226(nucleotide-sugar biosynthetic process);GO:0016491(oxidoreductase activity);GO:0050662(coenzyme binding)	ko00051(Fructose and mannose metabolism);ko00520(Amino sugar and nucleotide sugar metabolism)
chr8	27904663	27907163	13.99	4.83	2.89648	hyper-methylated	0.044039	0.59281	+	Esi20211222Gene36969	GO:0006338(chromatin remodeling);GO:0006342(chromatin silencing);GO:0016575(histone deacetylation);GO:0035267(NuA4 histone acetyltransferase complex);GO:0043967(histone H4 acetylation);GO:0043968(histone H2A acetylation)	NA
chr8	28421847	28424347	100	50	2	hyper-methylated	0.00014112	0.00821985	+	Esi20211222Gene36988	GO:0032502(developmental process)	NA
chr9	1228488	1230988	0	10	-Inf	hypo-methylated	0.0012174	0.0473173	-	Esi20211222Gene37014	GO:0003723(RNA binding);GO:0003964(RNA-directed DNA polymerase activity);GO:0005737(cytoplasm);GO:0006278(RNA-dependent DNA biosynthetic process);GO:0015074(DNA integration)	ko04010(MAPK signaling pathway);ko04510(Focal adhesion)
chr9	3026676	3029176	1.11	7.59	0.146245	hypo-methylated	0.023553	0.409848	+	Esi20211222Gene37154	GO:0000428(DNA-directed RNA polymerase complex);GO:0003899(DNA-directed 5'-3' RNA polymerase activity)	NA
chr9	3026676	3029176	1.11	7.59	0.146245	hypo-methylated	0.023553	0.409848	+	Esi20211222Gene37155	GO:0000428(DNA-directed RNA polymerase complex);GO:0003899(DNA-directed 5'-3' RNA polymerase activity)	NA
chr9	6744727	6747227	18.18	0	Inf	hyper-methylated	3.0688e-05	0.00226783	+	Esi20211222Gene37253	GO:0006338(chromatin remodeling);GO:0006342(chromatin silencing);GO:0016575(histone deacetylation);GO:0035267(NuA4 histone acetyltransferase complex);GO:0043967(histone H4 acetylation);GO:0043968(histone H2A acetylation)	ko00260(Glycine, serine and threonine metabolism);ko00310(Lysine degradation);ko04146(Peroxisome)
chr9	10256051	10258551	18.18	48.65	0.37369	hypo-methylated	9.0942e-05	0.00572662	-	Esi20211222Gene37377	GO:0003700(DNA binding transcription factor activity);GO:0005634(nucleus);GO:0006355(regulation of transcription, DNA-templated);GO:0006366(transcription by RNA polymerase II);GO:0007165(signal transduction);GO:0007275(multicellular organism development);GO:0043565(sequence-specific DNA binding);GO:0044212(transcription regulatory region DNA binding)	NA
chr9	10303011	10305511	0	40	-Inf	hypo-methylated	9.8251e-11	2.26398e-08	-	Esi20211222Gene37379	GO:0004176(ATP-dependent peptidase activity);GO:0005524(ATP binding);GO:0005759(mitochondrial matrix);GO:0006508(proteolysis);GO:0030163(protein catabolic process)	NA
chr9	18049806	18052306	22.88	62.07	0.368616	hypo-methylated	8.1149e-06	0.000716469	-	Esi20211222Gene37597	GO:0005887(integral component of plasma membrane);GO:1902476(chloride transmembrane transport)	NA
chr9	19325468	19327968	0	4.35	-Inf	hypo-methylated	0.032886	0.501005	+	Esi20211222Gene37661	GO:0003729(mRNA binding);GO:0005849(mRNA cleavage factor complex);GO:0006378(mRNA polyadenylation);GO:0006397(mRNA processing);GO:0016787(hydrolase activity);GO:0017091(AU-rich element binding)	ko03015(mRNA surveillance pathway)
chr9	22832766	22835266	10.27	43.29	0.237237	hypo-methylated	2.8829e-06	0.000287181	-	Esi20211222Gene37751	GO:0005525(GTP binding)	NA
chr9	23887905	23890405	2.59	27.95	0.0926655	hypo-methylated	2.4118e-06	0.000246698	+	Esi20211222Gene37786	GO:0004748(ribonucleoside-diphosphate reductase activity, thioredoxin disulfide as acceptor);GO:0005971(ribonucleoside-diphosphate reductase complex);GO:0009263(deoxyribonucleotide biosynthetic process)	NA
chr9	24917252	24919752	0	50	-Inf	hypo-methylated	4.7145e-13	1.4538e-10	+	Esi20211222Gene37815	GO:0000165(MAPK cascade);GO:0001657(ureteric bud development);GO:0001755(neural crest cell migration);GO:0001838(embryonic epithelial tube formation);GO:0004713(protein tyrosine kinase activity);GO:0005509(calcium ion binding);GO:0005524(ATP binding);GO:0005887(integral component of plasma membrane);GO:0006919(activation of cysteine-type endopeptidase activity involved in apoptotic process);GO:00…	NA
